# Supplementary material for: Inflammation‐associated intramyocellular lipid alterations in human pancreatic cancer cachexia
Source: J Cachexia Sarcopenia Muscle. 2024 May 9;15(4):1283–97. doi: 10.1002/jcsm.13474 (PMC11294036; doi:10.1002/jcsm.13474)
Supplement: Supplementary file 13 — Table S6. Supporting Information. [file JCSM-15-1283-s010.xlsx]

## Sheet: Raw LC-MSMS
No.	PeakId	AnntID	ChromeClusterId	LipidID	LipidGroupKey	LipidMolec	Grade	IDScore	Rank	ClassKey	SubClassKey	Adduct	IonFormula	BaseModification	SubModification	ObsMz	CalcMz	Charge	Intensity	MS2RT	TopRT	TopHeight	Area	DeltaDa			Non_Cachexia-Focus3	Non_Cachexia-Focus11	Non_Cachexia-Focus12	Non_Cachexia-Focus14	Non_Cachexia-Focus15	Non_Cachexia-Focus16	Non_Cachexia-Focus18	Non_Cachexia-Focus21	Non_Cachexia-Focus24	Non_Cachexia-Focus40	Cachexia_without_inflammation-Focus1	Cachexia_without_inflammation-Focus4	Cachexia_without_inflammation-Focus6	Cachexia_without_inflammation-Focus7	Cachexia_without_inflammation-Focus9	Cachexia_without_inflammation-Focus17	Cachexia_without_inflammation-Focus20	Cachexia_without_inflammation-Focus26	Cachexia_without_inflammation-Focus27	Cachexia_without_inflammation-Focus28	Cachexia_without_inflammation-Focus30	Cachexia_without_inflammation-Focus31	Cachexia_without_inflammation-Focus32
																										LMD-muscle biopsy area (um2)	2553260	2549054	2590111	2552167	2541627	2597448	1025431	2521048	2562851	2579569	2506652	2534058	2502722	2549149	2521022	2536073	2522601	2496081	2477738	2503125	2508784	2608401	2582242
1	3844	100957	1965	PC(P-35:8)+H	PC(P-35:8)+H	PC(P-35:8)	C	0.0374051	1	PC	alkenyl-acyl	M+H	C43 H71 N1 O7 P1	0	0	744.5	744.496	1	863569	7.69973	7.93647	863569	404367	0.00356768			0	0	0	0	0	0	0	0	0	0	0	0	127066	0	0	0	0	0	286077	0	0	0	0
2	7214	101077	3452	PC(33:2)+H	PC(33:2)+H	PC(33:2)	C	1	1	PC	diacyl	M+H	C41 H79 N1 O8 P1	0	0	744.555	744.554	1	1.66575e+06	12.1639	12.2273	1.66575e+06	379940	0.00103425			172937	0	0	208708	329276	0	0	0	94923.3	375930	283163	184597	199910	0	0	157848	295817	0	585543	0	939334	407412	135292
3	8970	101278	4189	PC(33:2)+H	PC(33:2)+H	PC(33:2)	C	2.32575	1	PC	diacyl	M+H	C41 H79 N1 O8 P1	0	0	744.555	744.554	1	1.03575e+06	13.8587	13.9032	1.03575e+06	92495.8	0.00123269			0	107098	133587	0	116518	0	0	0	40847.9	0	18482.6	45554.5	0	0	183783	34859.3	43599.4	47617.3	239509	48091.2	107338	94602.8	488811
4	12390	125088	5693	TG(8:0_18:1_18:1)+NH4	TG(44:2)+NH4	TG(8:0_18:1_18:1)	A	0.717205	1	TG	triacyl	M+NH4	C47 H90 N1 O6	0	0	764.678	764.676	1	138481	19.1416	19.0845	138481	26768.2	0.00140198			76461.6	312794	75278.6	199430	1.72694e+07	98246.8	380602	344692	91474	50477.2	80458.2	220512	100038	191263	68618.6	70943.7	890558	113990	1.38454e+06	163606	116014	69823.4	51766.6
5	8159	103570	3894	PE(P-18:3_20:4)+H	PE(P-38:7)+H	PE(P-18:3_20:4)	B	0.681976	1	PE	alkenyl-acyl	M+H	C43 H73 N1 O7 P1	0	0	746.511	746.512	1	1.72056e+06	12.9718	12.9874	1.72056e+06	69304.3	-0.000962502			0	0	118607	0	0	158886	80046.8	81840.2	180586	96569.5	107088	0	105741	442921	0	0	0	0	0	101684	56961.4	117046	102641
6	8162	103692	3897	PC(33:1)+H	PC(33:1)+H	PC(33:1)	C	0.683238	1	PC	diacyl	M+H	C41 H81 N1 O8 P1	0	0	746.57	746.569	1	1.52589e+06	13.2475	13.3208	1.52589e+06	293284	0.000442607			360762	79406.8	96776.1	0	196040	247462	0	201816	180153	234522	205545	0	0	0	220712	176866	80770.9	115728	152272	51993.5	56476.9	13034	700675
7	8169	107353	3901	PE(P-16:0_22:5)+H	PE(P-38:5)+H	PE(P-16:0_22:5)	C	1.31371	1	PE	alkenyl-acyl	M+H	C43 H77 N1 O7 P1	0	0	750.545	750.543	1	1.3442e+06	12.9253	12.9626	1.3442e+06	144615	0.00179274			0	0	0	60088.3	36357.6	0	0	0	62502.6	27875.4	0	0	0	0	30988.4	49404.8	2210.66	0	0	109050	0	125088	0
8	9000	108127	4209	SM(d38:4)+H	SM(d38:4)+H	SM(d38:4)	C	1.18554	1	SM	acyl	M+H	C43 H82 N2 O6 P1	0	0	753.59	753.591	1	1.34798e+06	13.9904	14.0104	1.34798e+06	309170	-0.000789526			0	0	0	175581	301148	0	0	233872	0	265452	221267	147285	0	540581	180289	0	0	0	313038	0	282801	289695	0
9	5225	108461	2490	DG(P-27:8_20:5)+NH4	DG(P-47:13)+NH4	DG(P-27:8_20:5)	C	0.038378	1	DG	alkenyl-acyl	M+NH4	C50 H76 N1 O4	0	0	754.578	754.577	1	4.22098e+06	9.25104	9.33366	4.22098e+06	521132	0.000885156			237576	268074	266696	678137	0	105916	332860	178782	790964	454064	401764	348411	232167	105163	303186	785744	272185	180230	270515	437610	141196	666368	94873.2
10	3847	109170	1968	WE(O-52:14)+Na	WE(O-52:14)+Na	WE(O-52:14)	C	0.00644375	1	WE	Wax monoesters	M+Na	C52 H76 Na1 O2	0	0	755.573	755.574	1	1.64934e+06	7.24531	7.30941	1.64934e+06	196254	-0.0011082			55847.5	0	160833	57536	70233.2	148187	130600	0	0	175182	0	158232	158869	157877	48540.2	0	0	148737	212045	239787	197305	181575	0
11	7230	109373	3467	PC(34:3)+H	PC(34:3)+H	PC(34:3)	C	0.520704	1	PC	diacyl	M+H	C42 H79 N1 O8 P1	0	0	756.556	756.554	1	4.39807e+06	11.6106	11.5837	4.39807e+06	1.62915e+06	0.00176134			324533	0	0	1.11574e+06	1.10548e+06	1.77758e+06	810081	1.02457e+06	1.03381e+06	2.06255e+06	0	0	783237	3.24216e+06	989603	160970	1.0853e+06	1.10379e+06	2.76881e+06	0	713345	1.70558e+06	2.7001e+06
12	7238	110285	3472	DG(P-28:8_19:4)+NH4	DG(P-47:12)+NH4	DG(P-28:8_19:4)	C	0.353322	1	DG	alkenyl-acyl	M+NH4	C50 H78 N1 O4	0	0	756.594	756.593	1	4.72484e+07	12.3965	12.3972	4.72484e+07	3.6077e+06	0.00127294			513793	1.00027e+06	7.35941e+06	2.38217e+06	1.49404e+06	5.8739e+06	2.28236e+06	1.27995e+06	1.17582e+06	1.10123e+07	0	0	4.74066e+06	0	2.84862e+06	2.55429e+06	2.9576e+06	7.34432e+06	0	1.16312e+07	9.36069e+06	1.08907e+07	1.44612e+06
13	9666	112003	4492	PC(34:1)+H	PC(34:1)+H	PC(34:1)	C	0.83469	1	PC	diacyl	M+H	C42 H83 N1 O8 P1	0	0	760.587	760.585	1	2.24238e+06	14.8532	14.8946	2.24238e+06	274130	0.00142443			602113	0	602094	3.56993e+06	2.19899e+06	435338	0	0	321277	1.91596e+06	0	227392	0	0	1.78125e+06	346090	0	2.9334e+06	6.17142e+06	169063	4.16635e+06	135124	0
14	3602	11560	1740	WE(O-39:8)+NH4	WE(O-39:8)+NH4	WE(O-39:8)	C	0.0373321	1	WE	Wax monoesters	M+NH4	C39 H66 N1 O2	0	0	580.51	580.509	1	4.27628e+06	8.05633	8.12225	4.27628e+06	369544	0.00106225			0	0	183768	0	0	286779	289740	0	0	100962	84727.2	173350	207103	0	0	0	0	311579	72638.6	325195	185948	463358	0
15	3609	11624	1745	TG(P-28:8_5:0)+NH4	TG(P-33:8)+NH4	TG(P-28:8_5:0)	C	0.730458	1	TG	alkenyl-acyl	M+NH4	C36 H56 N1 O5	0	0	582.416	582.415	1	846302	7.91305	7.91138	846302	95263.8	0.00110064			0	0	406912	0	0	0	113695	0	0	98265.3	122549	72974.9	426947	194890	0	0	0	310391	27312.3	88122.5	84038.4	95393.5	89332
16	7215	117410	3453	PC(O-15:1_21:5)+H	PC(O-36:6)+H	PC(O-15:1_21:5)	C	1.45997	1	PC	alkyl-acyl	M+H	C44 H79 N1 O7 P1	0	0	764.557	764.559	1	1.38441e+06	12.1448	12.1558	1.38441e+06	267090	-0.00155366			85332	281235	0	0	236212	0	0	0	244379	494520	81449.1	265369	222642	0	0	0	156079	85448.6	118742	131060	0	0	0
17	8210	117667	3930	PC(O-34:3)+Na	PC(O-34:3)+Na	PC(O-34:3)	C	1.42606	1	PC	alkyl-acyl	M+Na	C42 H80 N1 Na1 O7 P1	0	0	764.557	764.556	1	6.1876e+06	13.5854	13.6228	6.1876e+06	263983	0.000851343			0	2.80222e+06	0	0	633112	1.07757e+06	1.37864e+06	0	155996	0	1.39373e+06	66375.5	3.15347e+06	2.79772e+06	0	0	135753	688401	2.2733e+06	0	1.59116e+06	0	4.39024e+06
18	7044	11772	3312	DG(O-15:2_18:2)+Na	DG(O-33:4)+Na	DG(O-15:2_18:2)	C	1.09196	1	DG	alkyl-acyl	M+Na	C36 H64 Na1 O4	0	0	583.471	583.47	1	1.10216e+06	12.2595	12.302	1.10216e+06	119347	0.00124089			105663	139469	0	349778	253742	128773	143846	311046	434085	123489	544972	109653	0	135630	276591	0	133218	0	35313.2	59238.5	106199	59992.3	93010.2
19	8214	118726	3933	PC(O-36:5)+H	PC(O-36:5)+H	PC(O-36:5)	C	1.28316	1	PC	alkyl-acyl	M+H	C44 H81 N1 O7 P1	0	0	766.576	766.575	1	2.01914e+07	13.1668	13.1419	2.01914e+07	3.53168e+06	0.00156026			0	0	2.54077e+06	720931	1.88025e+06	788145	0	429139	0	472154	458608	1.13691e+06	0	1.48637e+06	1.01052e+06	476227	1.19455e+06	612747	87820.8	154892	879093	1.9011e+06	461302
20	825	12	311	DAP(O-4:0_O-4:0)+H	DAP(O-8:0)+H	DAP(O-4:0_O-4:0)	C	0.882003	1	DAP	dialkyl	M+H	C16 H23 O4	0	0	279.16	279.159	1	3.66367e+06	2.37269	2.39835	3.66367e+06	723425	0.000709138			326483	317297	0	427666	59802.8	0	195853	366526	532686	305939	269633	479942	135676	212181	218576	176679	443839	448708	243162	0	118499	0	332787
21	7955	12034	3718	DG(O-15:2_18:1)+Na	DG(O-33:3)+Na	DG(O-15:2_18:1)	C	0.585667	1	DG	alkyl-acyl	M+Na	C36 H66 Na1 O4	0	0	585.487	585.485	1	1.3638e+06	13.3608	13.3412	1.3638e+06	96625	0.00201416			151699	0	87110.7	94068.1	124652	69907.7	101259	0	104795	97307.3	287446	94416.8	82627	104204	162239	0	0	88404.4	80340.3	99847.2	0	0	80915.9
22	11156	120309	5160	TG(O-30:8_6:0_10:0)+NH4	TG(O-46:8)+NH4	TG(O-30:8_6:0_10:0)	C	0.179132	1	TG	alkyl-acyl	M+NH4	C49 H84 N1 O5	0	0	766.635	766.634	1	426659	17.487	17.5166	426659	26764.9	0.00109043			0	65553.3	0	66150.8	82638.7	0	0	72129.5	55003.9	0	0	106828	0	40557.2	181311	33823.5	44038.3	0	0	183556	171270	74053.9	0
23	7229	122920	3466	TG(47:13)+H	TG(47:13)+H	TG(47:13)	C	0.57737	1	TG	triacyl	M+H	C50 H71 O6	0	0	767.524	767.525	1	899942	11.9313	11.9412	899942	123273	-0.000721195			0	0	0	0	0	0	0	0	0	0	0	106122	139566	0	0	0	0	0	105233	110096	0	124089	120038
24	872	123	339	MG(18:2)+H	MG(18:2)+H	MG(18:2)	C	0.338876	1	MG	monoacyl	M+H	C21 H39 O4	0	0	355.285	355.284	1	974742	2.49304	2.60902	974742	313539	0.000746564			0	0	410723	0	0	454729	0	0	0	323653	0	331741	0	0	0	0	0	377839	331898	325431	0	332124	311684
25	8220	123015	3937	PC(35:4)+H	PC(35:4)+H	PC(35:4)	C	2.40075	1	PC	diacyl	M+H	C43 H79 N1 O8 P1	0	0	768.556	768.554	1	6.91073e+06	13.5533	13.556	6.91073e+06	687878	0.0023247			275076	233846	230246	233141	18743.4	0	0	146445	231809	656377	140865	61033	1.10616e+06	2.08677e+06	128564	155704	156930	482298	1.08402e+06	299072	0	0	306336
26	8230	123223	3942	PC(O-18:4_18:0)+H	PC(O-36:4)+H	PC(O-18:4_18:0)	C	2.16874	1	PC	alkyl-acyl	M+H	C44 H83 N1 O7 P1	0	0	768.592	768.59	1	1.03589e+07	13.5663	13.5618	1.03589e+07	413245	0.00141454			0	0	99187.3	167108	0	188322	0	0	0	0	142936	337953	1.67118e+06	1.16553e+06	269017	0	0	0	178659	0	0	0	0
27	3864	124487	1984	DG(26:6_20:3)+Na	DG(46:9)+Na	DG(26:6_20:3)	C	0.923202	1	DG	diacyl	M+Na	C49 H78 Na1 O5	0	0	769.575	769.574	1	4.35294e+06	7.16343	7.32056	4.35294e+06	762082	0.000568557			0	92763.3	0	0	0	0	0	64626.1	0	719708	0	0	0	0	0	249724	0	3.71718e+06	692856	0	0	740132	0
28	7247	126441	3480	TG(P-28:8_19:4)+NH4	TG(P-47:12)+NH4	TG(P-28:8_19:4)	C	0.164521	1	TG	alkenyl-acyl	M+NH4	C50 H76 N1 O5	0	0	770.573	770.572	1	1.08347e+08	11.5248	11.6196	1.08347e+08	1.16981e+07	0.00137367			2.05526e+06	0	8.74046e+06	0	0	0	7.98628e+06	2.0265e+06	1.06565e+06	0	2.80701e+06	1.27852e+07	0	7.67371e+06	0	0	0	8.41168e+06	0	0	1.07981e+07	0	4.70143e+06
29	3868	126477	1988	DG(18:0_28:6)+NH4	DG(46:6)+NH4	DG(18:0_28:6)	C	0.0254018	1	DG	diacyl	M+NH4	C49 H88 N1 O5	0	0	770.669	770.666	1	1.0063e+07	7.15791	7.23019	1.0063e+07	1.00082e+06	0.00348781			372216	313101	0	1.36746e+06	553575	5.59543e+06	5.56843e+06	0	1.28479e+06	0	5.13103e+06	0	6.74585e+06	6.97991e+06	0	334223	1.43759e+06	7.41375e+06	1.96576e+06	0	0	2.11389e+06	0
30	12364	12875	5685	TG(O-6:0_10:0_18:2)+H	TG(O-34:2)+H	TG(O-6:0_10:0_18:2)	C	0.71309	1	TG	alkyl-acyl	M+H	C37 H69 O5	0	0	593.515	593.514	1	875749	20.3599	20.387	875749	131581	0.00122291			0	100670	166071	0	101192	0	164507	0	0	236791	0	0	0	0	0	73315.9	0	142086	238785	189197	0	187591	262099
31	12619	128852	5895	TG(12:0_14:0_18:1)+Na	TG(44:1)+Na	TG(12:0_14:0_18:1)	A	0.354497	1	TG	triacyl	M+Na	C47 H88 Na1 O6	0	0	771.648	771.647	1	884591	20.2754	20.3076	884591	128799	0.00023078			169928	0	322490	0	163433	467726	272725	1.33602e+06	225060	159530	0	188636	230264	0	166414	0	134919	102486	0	583.22	360231	181756	0
32	3867	129265	1987	PC(36:9)+H	PC(36:9)+H	PC(36:9)	C	0.450109	1	PC	diacyl	M+H	C44 H71 N1 O8 P1	0	0	772.491	772.491	1	815399	8.2446	8.29041	815399	88207.3	-0.000552003			0	63948.4	0	145169	152162	0	0	0	0	98219.5	0	0	0	0	160717	0	0	0	135221	97078.4	168723	106341	120972
33	8103	129453	3847	PE(P-28:8_12:0)+H	PE(P-40:8)+H	PE(P-28:8_12:0)	B	0.728045	1	PE	alkenyl-acyl	M+H	C45 H75 N1 O7 P1	0	0	772.527	772.528	1	1.16329e+06	12.9432	13.0488	1.16329e+06	185764	-0.000845922			0	0	156412	0	0	203123	52145	0	0	0	148201	0	0	0	0	0	0	0	0	0	147449	0	0
34	3064	13	1285	DAP(O-4:0_O-4:0)+H	DAP(O-8:0)+H	DAP(O-4:0_O-4:0)	C	0.355176	1	DAP	dialkyl	M+H	C16 H23 O4	0	0	279.16	279.159	1	2.30807e+06	7.01241	6.99238	2.30807e+06	171388	0.00068039			932.776	0	217162	0	186687	380128	0	0	0	425417	0	0	223811	168984	0	0	0	463420	0	483468	0	0	0
35	13955	130521	6653	TG(14:0_14:0_16:0)+Na	TG(44:0)+Na	TG(14:0_14:0_16:0)	A	1.36472	1	TG	triacyl	M+Na	C47 H90 Na1 O6	0	0	773.664	773.663	1	1.63684e+06	21.0349	21.0615	1.63684e+06	104943	0.00118527			248385	3.32166e+06	249877	160535	248553	363923	213207	213167	131652	110247	259126	148168	250432	292242	191036	0	0	263105	247819	115817	182604	111543	264430
36	9026	131056	4232	PE(P-20:3_20:4)+H	PE(P-40:7)+H	PE(P-20:3_20:4)	B	0.765117	1	PE	alkenyl-acyl	M+H	C45 H77 N1 O7 P1	0	0	774.542	774.543	1	1.34e+06	14.1936	14.2342	1.34e+06	77588.9	-0.000982447			100566	0	196439	0	181903	190839	52536.3	0	0	0	195168	105234	99803.4	0	51456.5	62603	47580.3	205942	155516	103577	0	57430.9	50337.5
37	8151	132133	3890	PC(36:5)+H	PC(36:5)+H	PC(36:5)	C	1.37152	1	PC	diacyl	M+H	C44 H79 N1 O8 P1	0	0	780.553	780.554	1	9.77056e+06	12.8295	12.8429	9.77056e+06	1.17352e+06	-0.000882865			0	0	0	0	0	0	0	0	0	0	0	0	837194	0	0	0	131893	0	0	1.15932e+06	0	0	0
39	7249	133397	3482	PC(36:4)+H	PC(36:4)+H	PC(36:4)	C	1.74143	1	PC	diacyl	M+H	C44 H81 N1 O8 P1	0	0	782.571	782.569	1	1.77066e+06	11.7299	11.7629	1.77066e+06	90309	0.00165573			379899	547573	379100	413123	368117	0	284282	409807	367693	431709	478104	475502	334775	0	547113	495970	571635	517781	803591	859530	786122	623477	1.14725e+06
40	7253	133607	3483	PC(36:4)+H	PC(36:4)+H	PC(36:4)	C	0.844402	1	PC	diacyl	M+H	C44 H81 N1 O8 P1	0	0	782.571	782.569	1	2.25462e+07	12.4189	12.4847	2.25462e+07	1.99577e+06	0.00165573			2.43189e+06	3.24732e+06	1.02367e+06	0	1.14783e+06	2.14975e+06	0	0	726103	1.54002e+06	595640	413227	801455	4.33646e+06	1.68884e+06	725084	0	969607	1.71672e+06	136656	0	1.11952e+06	949159
41	13957	134127	6655	TG(14:0_15:0_16:0)+NH4	TG(45:0)+NH4	TG(14:0_15:0_16:0)	A	0.764365	1	TG	triacyl	M+NH4	C48 H96 N1 O6	0	0	782.725	782.723	1	1.42889e+07	21.2306	21.2925	1.42889e+07	2.89993e+06	0.00173087			347824	863461	1.07523e+06	1.09439e+06	927230	1.2812e+06	196447	271784	2.02733e+06	1.40406e+06	492598	825613	1.03275e+06	1.72296e+06	804270	1.00413e+06	2.09387e+06	1.35979e+06	1.44486e+06	127943	1.66543e+06	0	1.28456e+06
42	9043	137328	4247	PC(36:2)+H	PC(36:2)+H	PC(36:2)	C	1.89949	1	PC	diacyl	M+H	C44 H85 N1 O8 P1	0	0	786.602	786.601	1	2.86528e+07	14.0391	14.2203	2.86528e+07	2.52383e+06	0.00168685			953147	2.08751e+06	1.29651e+06	0	0	0	0	742814	733401	0	1.73952e+06	0	2.26812e+06	3.26895e+06	1.08633e+06	0	1.41499e+06	0	1.99002e+06	0	0	1.51412e+06	2.28748e+06
43	2808	1375	1191	WE(O-28:2)+Na	WE(O-28:2)+Na	WE(O-28:2)	C	0.315054	1	WE	Wax monoesters	M+Na	C28 H52 Na1 O2	0	0	443.385	443.386	1	3.40827e+06	6.21517	6.23927	3.40827e+06	296492	-0.000751087			0	0	0	166275	371562	0	263336	123807	0	0	0	142832	361143	0	245960	190204	205936	0	155708	76347.9	161956	385299	150545
44	9676	137799	4500	PC(36:2)+H	PC(36:2)+H	PC(36:2)	C	2.05858	1	PC	diacyl	M+H	C44 H85 N1 O8 P1	0	0	786.602	786.601	1	1.03646e+06	15.2197	15.2233	1.03646e+06	202637	0.00168685			174983	165704	163326	0	0	113212	0	0	386206	0	193286	0	112285	0	0	0	224601	0	0	0	0	0	0
45	8188	138598	3919	PE(22:7_18:0)+H	PE(40:7)+H	PE(22:7_18:0)	B	1.05196	1	PE	diacyl	M+H	C45 H77 N1 O8 P1	0	0	790.537	790.538	1	2.32486e+06	13.5839	13.5724	2.32486e+06	152428	-0.0010424			211926	86671.9	0	0	161885	91577.7	146896	0	0	163916	130109	0	310026	442692	85950.2	0	0	299397	191888	58631.4	67030.1	146121	0
46	119	139	98	WE(O-5:0_18:4)+NH4	WE(O-23:4)+NH4	WE(O-5:0_18:4)	C	0.444793	1	WE	Wax monoesters	M+NH4	C23 H42 N1 O2	0	0	364.322	364.321	1	5.75015e+06	1.39534	1.39771	5.75015e+06	258929	0.000773508			0	0	236733	0	0	194758	0	0	0	302536	30912.4	0	0	209452	0	42171.1	0	213084	0	319521	0	0	0
47	3308	1393	1493	WE(O-29:6)+NH4	WE(O-29:6)+NH4	WE(O-29:6)	C	0.519247	1	WE	Wax monoesters	M+NH4	C29 H50 N1 O2	0	0	444.385	444.384	1	621277	7.68754	7.71073	621277	100391	0.00118868			0	168698	27843.4	121209	0	37464.8	48680.2	0	159147	80780.6	75755	95933.6	0	0	51866.8	165298	142409	0	85646.8	80951.8	119916	66154.7	83268.7
48	12676	140067	5933	TG(10:0_18:1_18:2)+NH4	TG(46:3)+NH4	TG(10:0_18:1_18:2)	A	0.852412	1	TG	triacyl	M+NH4	C49 H92 N1 O6	0	0	790.694	790.692	1	458127	19.2673	19.6816	458127	196803	0.0019764			0	0	305926	0	0	0	278934	211985	0	0	0	0	0	0	194347	205098	0	0	0	0	0	0	218767
49	3880	140168	1996	MePC(36:7)+H	MePC(36:7)+H	MePC(36:7)	C	0.0165838	1	MePC	diacyl	M+H	C45 H78 N1 O8 P1	0	0	791.549	791.546	1	2.2164e+06	7.1994	7.23828	2.2164e+06	215004	0.00280085			0	0	311471	124808	130019	112307	280124	0	122922	298093	93908.8	0	133767	277180	96316.3	118464	0	0	0	330016	0	0	0
50	8200	140529	3924	PC(37:6)+H	PC(37:6)+H	PC(37:6)	C	2.03884	1	PC	diacyl	M+H	C45 H79 N1 O8 P1	0	0	792.557	792.554	1	837343	13.1075	13.127	837343	72257.4	0.0036536			92199.9	72825.3	59517.4	33774.6	66208.6	103580	0	0	0	0	47467.2	106655	89258.2	315882	127893	40839.9	58826.9	25300.3	0	129227	0	71898.9	29911.2
51	8202	140745	3926	PC(O-38:6)+H	PC(O-38:6)+H	PC(O-38:6)	C	1.61179	1	PC	alkyl-acyl	M+H	C46 H83 N1 O7 P1	0	0	792.592	792.59	1	5.96117e+06	13.0298	13.1423	5.96117e+06	766862	0.00134951			0	1.31459e+06	396450	0	1.57266e+06	2.57412e+06	429890	0	0	767344	1.44536e+06	101191	2.85448e+06	3.15669e+06	853632	0	178095	296754	0	0	1.79302e+06	495635	560766
52	10402	142669	4809	TG(P-28:8_16:0_4:0)+NH4	TG(P-48:8)+NH4	TG(P-28:8_16:0_4:0)	C	1.93533	1	TG	alkenyl-acyl	M+NH4	C51 H86 N1 O5	0	0	792.652	792.65	1	943341	15.8014	15.8295	943341	41123.3	0.00196977			0	29566.7	0	0	53894.2	52516.4	58860.1	0	0	26579.3	0	0	0	8228.39	26632.4	28744.1	0	0	80216.6	99947.3	46250.6	0	0
53	7074	14317	3336	TG(8:0_24:0)+NH4	TG(32:0)+NH4	TG(8:0_24:0)	C	0.55788	1	TG	triacyl	M+NH4	C35 H70 N1 O6	0	0	600.521	600.52	1	2.55528e+06	12.7472	12.7017	2.55528e+06	194947	0.00108628			0	0	278418	56415.6	90539.1	257525	372930	0	33049.6	332631	0	368431	232515	0	0	39216.2	0	350071	234666	359642	254124	334054	0
54	8904	14447	4140	TG(8:0_12:0_12:0)+NH4	TG(32:0)+NH4	TG(8:0_12:0_12:0)	A	0.929713	1	TG	triacyl	M+NH4	C35 H70 N1 O6	0	0	600.521	600.52	1	6.70852e+06	13.8367	13.846	6.70852e+06	594299	0.001443			205041	174081	893613	116288	175198	828910	1.07453e+06	274448	280447	602096	175773	807822	1.73364e+06	803640	127209	163450	191890	569674	681506	575433	926190	0	943260
55	15728	145094	7503	DG(O-30:1_18:0)+NH4	DG(O-48:1)+NH4	DG(O-30:1_18:0)	B	0.397034	1	DG	alkyl-acyl	M+NH4	C51 H104 N1 O4	0	0	794.798	794.796	1	3.91071e+06	22.5417	22.5394	3.91071e+06	225723	0.00198874			153988	72224.2	0	0	0	170107	152081	0	0	250754	0	219176	169262	0	0	0	0	176061	204448	240212	207852	248023	228108
56	8222	145212	3939	PC(O-37:8)+Na	PC(O-37:8)+Na	PC(O-37:8)	C	0.63774	1	PC	alkyl-acyl	M+Na	C45 H76 N1 Na1 O7 P1	0	0	796.527	796.525	1	2.68256e+06	12.7883	12.85	2.68256e+06	260035	0.00197338			0	352659	0	0	237936	384198	0	70011.2	225791	409271	0	0	0	238601	334336	131488	0	0	839048	68706.9	412498	105038	234576
57	6264	146685	3054	TG(P-26:8_4:0_19:4)+NH4	TG(P-49:12)+NH4	TG(P-26:8_4:0_19:4)	C	0.555084	1	TG	alkenyl-acyl	M+NH4	C52 H80 N1 O5	0	0	798.605	798.603	1	504512	11.5156	11.4882	504512	57980.7	0.00169616			0	0	34589.6	0	0	0	34125.8	0	0	59892.6	0	0	0	0	0	0	0	40562.3	0	0	59481.1	68312.6	60622.8
58	9022	146977	4231	DG(P-28:8_22:4)+NH4	DG(P-50:12)+NH4	DG(P-28:8_22:4)	C	1.3374	1	DG	alkenyl-acyl	M+NH4	C53 H84 N1 O4	0	0	798.641	798.639	1	1.11026e+07	13.8931	13.9809	1.11026e+07	915577	0.00161264			360241	404592	740751	427934	422153	804230	140829	391262	417302	504602	371677	542631	873209	543775	404613	416514	445566	1.04003e+06	585015	538262	1.43184e+06	836022	1.17708e+06
59	7297	148918	3519	PC(16:0_20:4)+Na	PC(36:4)+Na	PC(16:0_20:4)	A	2.32096	1	PC	diacyl	M+Na	C44 H80 N1 Na1 O8 P1	0	0	804.554	804.551	1	2.1017e+06	12.441	12.5166	2.1017e+06	174301	0.00271319			318928	274861	185392	0	384214	60959.6	0	220487	73641.5	437139	96827.4	43649.6	39755.6	730898	78002	127602	92843.6	0	213710	0	242872	0	185344
60	6280	149482	3067	PC(38:6)+H	PC(38:6)+H	PC(38:6)	C	0.813513	1	PC	diacyl	M+H	C46 H81 N1 O8 P1	0	0	806.572	806.569	1	629480	11.3895	11.4176	629480	119549	0.00245269			35865.7	137126	0	80534.8	0	0	0	142166	120608	171284	0	0	0	0	167397	0	152162	0	0	149259	0	184713	0
61	7291	150148	3516	PC(38:5)+H	PC(38:5)+H	PC(38:5)	C	0.768515	1	PC	diacyl	M+H	C46 H83 N1 O8 P1	0	0	808.587	808.585	1	5.29425e+06	12.4769	12.5166	5.29425e+06	208288	0.00187862			0	555907	0	0	520531	379663	160855	354762	0	851685	0	0	346267	130454	514900	0	458830	0	0	420851	752514	0	648284
62	8147	151663	3887	PC(38:4)+H	PC(38:4)+H	PC(38:4)	C	0.705537	1	PC	diacyl	M+H	C46 H85 N1 O8 P1	0	0	810.603	810.601	1	825560	13.1164	13.1882	825560	142190	0.00192783			313398	0	95672.7	0	345908	0	0	540513	810477	176012	0	0	160870	0	205129	295601	408164	0	0	156882	620946	588341	745026
63	10077	152438	4638	SM(d42:3)+H	SM(d42:3)+H	SM(d42:3)	C	1.06746	1	SM	acyl	M+H	C47 H92 N2 O6 P1	0	0	811.67	811.669	1	379167	15.5251	15.4646	379167	11599.3	0.00118472			170077	40564.9	0	0	0	0	0	61756.2	86329.4	0	0	0	0	0	48932	0	0	0	0	0	104970	101708	33278.6
64	9063	152470	4260	PC(38:3)+H	PC(38:3)+H	PC(38:3)	C	0.964406	1	PC	diacyl	M+H	C46 H87 N1 O8 P1	0	0	812.619	812.616	1	834131	14.5533	14.4946	834131	95728.6	0.0021379			0	363505	0	377519	352641	140818	0	0	272187	354550	177930	81292.2	89763.2	709786	0	103040	490032	0	264192	490649	101646	160810	0
65	14003	154109	6698	TG(15:0_16:0_16:1)+Na	TG(47:1)+Na	TG(15:0_16:0_16:1)	A	0.710985	1	TG	triacyl	M+Na	C50 H94 Na1 O6	0	0	813.696	813.694	1	821554	21.2962	21.3608	821554	136522	0.00185023			250049	313205	1.59907e+06	422208	0	416051	0	423960	183526	465876	331742	159978	197185	345140	182026	226732	185536	206144	208978	0	233061	170860	176019
66	8160	154664	3895	PC(O-20:5_18:1)+Na	PC(O-38:6)+Na	PC(O-20:5_18:1)	C	1.56383	1	PC	alkyl-acyl	M+Na	C46 H82 N1 Na1 O7 P1	0	0	814.574	814.572	1	956224	13.1308	13.178	956224	198489	0.00175781			325946	0	0	127330	0	0	0	0	53809.9	166926	110466	54733	0	478179	176382	129437	0	52634.8	0	0	0	177096	131109
67	7083	15646	3344	PC(P-6:0_18:2)+H	PC(P-24:2)+H	PC(P-6:0_18:2)	C	0.254971	1	PC	alkenyl-acyl	M+H	C32 H61 N1 O7 P1	0	0	602.416	602.418	1	1.69115e+06	12.3859	12.4308	1.69115e+06	117888	-0.00156319			155566	72857.9	370395	320092	0	466395	208498	62520.8	65523	0	356430	97256.3	0	243255	106348	317123	60074	0	0	51102.9	163844	130429	66125.5
68	5288	159107	2550	SM(t42:6)+H	SM(t42:6)+H	SM(t42:6)	C	0.0049109	1	SM	phytosphingomyelins	M+H	C47 H86 N2 O7 P1	0	0	821.62	821.617	1	419218	9.05677	9.04123	419218	42903	0.00279543			0	0	0	0	0	0	0	0	0	0	0	0	50227.2	32698.4	0	0	0	0	60697.2	0	0	0	0
69	12737	160705	5989	TG(12:0_18:1_18:2)+Na	TG(48:3)+Na	TG(12:0_18:1_18:2)	A	0.610935	1	TG	triacyl	M+Na	C51 H92 Na1 O6	0	0	823.68	823.679	1	372982	20.4192	20.3931	372982	37559.3	0.0014416			0	3.54632e+06	279479	133893	0	0	0	146137	110470	162180	241538	0	73720.5	0	253267	0	111448	0	259253	0	0	130655	218775
70	14033	162938	6720	TG(14:0_16:0_18:0)+Na	TG(48:0)+Na	TG(14:0_16:0_18:0)	A	1.65828	1	TG	triacyl	M+Na	C51 H98 Na1 O6	0	0	829.727	829.726	1	3.91151e+06	21.8626	21.8711	3.91151e+06	293975	0.00101429			7.38884e+06	0	7.28449e+06	6.73649e+06	258657	0	9.08702e+06	0	7.15775e+06	9.02834e+06	0	317698	8.37919e+06	0	5.89243e+06	0	6.49751e+06	410480	0	1.19875e+07	0	0	0
71	14086	165126	6767	TG(15:0_16:1_18:1)+NH4	TG(49:2)+NH4	TG(15:0_16:1_18:1)	A	0.764145	1	TG	triacyl	M+NH4	C52 H100 N1 O6	0	0	834.756	834.755	1	2.06171e+06	21.9468	21.7599	2.06171e+06	462087	0.00155506			385329	374327	0	146255	223810	476789	215523	166959	155594	144512	155085	164494	0	364752	383577	243376	121878	189737	295425	0	474507	149976	191550
72	7854	1663	3625	TG(P-4:0_18:0_2:0)+H	TG(P-24:0)+H	TG(P-4:0_18:0_2:0)	C	0.618955	1	TG	alkenyl-acyl	M+H	C27 H51 O5	0	0	455.374	455.373	1	615727	13.0062	13.025	615727	57491.4	0.00055693			0	0	0	0	0	77871.5	73556	0	0	65851.2	143109	0	0	0	0	0	29571.6	0	56361	56330.6	46101.4	0	55204.1
74	6094	16729	2901	SM(t26:2)+H	SM(t26:2)+H	SM(t26:2)	C	0.0130261	1	SM	phytosphingomyelins	M+H	C31 H62 N2 O7 P1	0	0	605.43	605.429	1	1.44619e+06	10.7278	10.757	1.44619e+06	145919	0.00113371			0	2223.17	50119.5	0	0	0	0	82679.1	111278	0	0	0	0	123067	50942.6	124562	87798.9	127523	123189	0	133572	135633	108537
75	5289	168229	2551	PEt(O-19:0_23:1)+K	PEt(O-42:1)+K	PEt(O-19:0_23:1)	C	0.0231785	1	PEt	alkyl-acyl	M+K	C47 H93 K1 O7 P1	0	0	839.632	839.629	1	626574	9.71732	9.74987	626574	66232	0.00244889			0	0	0	0	0	59244.1	57415.4	0	0	68564.5	0	0	88566	0	0	0	0	0	69766.1	0	0	0	50468.5
76	14148	174645	6827	TG(16:0_16:0_18:0)+NH4	TG(50:0)+NH4	TG(16:0_16:0_18:0)	A	0.606762	1	TG	triacyl	M+NH4	C53 H106 N1 O6	0	0	852.803	852.801	1	1.25744e+08	22.1609	22.1633	1.25744e+08	7.22025e+06	0.00155564			52506.2	8.79419e+06	6.08366e+06	5.84743e+06	5.69727e+06	7.39058e+06	7.42013e+06	6.0831e+06	0	7.83703e+06	286905	8.13953e+06	6.30744e+06	0	5.1772e+06	6.25474e+06	0	7.66779e+06	1.31357e+07	8.39708e+06	9.05599e+06	8.28396e+06	8.51021e+06
77	9688	176012	4507	TG(P-50:16_4:0)+NH4	TG(P-54:16)+NH4	TG(P-50:16_4:0)	C	0.0781139	1	TG	alkenyl-acyl	M+NH4	C57 H82 N1 O5	0	0	860.621	860.619	1	3.21755e+06	15.0173	15.0413	3.21755e+06	295267	0.00228048			0	0	0	145835	0	375164	0	127482	128073	0	0	221577	0	0	140187	119735	164602	260052	523883	317848	74061.7	0	319401
78	12776	180902	6023	Co(Q10)+H	Co(0:0Q10)+H	Co(Q10)	A	0.781896	1	Co	Coenzyme Q	M+H	C59 H91 O4	0	0	863.693	863.691	1	1.7106e+06	19.7815	19.833	1.7106e+06	146076	0.00207224			177429	122917	0	43904.4	47603.4	145055	0	0	0	106810	73238.9	162549	190123	572424	112101	71040.2	71755.5	64404.3	0	91147.3	142593	82057.8	168116
79	11192	182168	5190	TG(18:2_18:2_17:3)+H	TG(53:7)+H	TG(18:2_18:2_17:3)	C	1.33974	1	TG	triacyl	M+H	C56 H95 O6	0	0	863.712	863.712	1	762093	17.1949	17.212	762093	73468	0.000135539			251188	239829	59024	147721	235842	68012.5	60623.9	117590	131015	75327.5	142663	0	82434.9	73620.1	254431	211385	114214	70591.9	71616.2	0	74242.8	73968.7	75108.4
80	11935	183839	5482	TG(15:0_18:1_18:2)+Na	TG(51:3)+Na	TG(15:0_18:1_18:2)	C	1.19159	1	TG	triacyl	M+Na	C54 H98 Na1 O6	0	0	865.727	865.726	1	478520	18.2974	18.2847	478520	44681.4	0.00160927			224657	132990	52116	0	84984.2	0	48752.5	100989	72493.8	43639.4	0	0	62073.8	58855	101673	170393	190907	54187.5	0	49826.1	0	41336.1	43260.7
81	3291	1844	1479	DG(P-6:0_18:0)+NH4	DG(P-24:0)+NH4	DG(P-6:0_18:0)	C	0.632969	1	DG	alkenyl-acyl	M+NH4	C27 H56 N1 O4	0	0	458.421	458.42	1	974927	7.02829	7.02993	974927	64098.5	0.0010237			0	93304.3	0	73422.3	53908.1	0	0	0	79656.1	92150.9	0	89193.6	0	0	73679.3	0	86081	0	95943.2	65054.6	0	77746.6	74723.5
82	4885	1895	2191	DG(O-26:4)+H	DG(O-26:4)+H	DG(O-26:4)	C	0.41559	1	DG	alkyl-acyl	M+H	C29 H51 O4	0	0	463.379	463.378	1	1.29377e+06	9.14519	9.34295	1.29377e+06	257425	0.000844148			143624	907429	0	0	0	0	0	0	415624	259976	0	0	0	0	0	0	499724	0	0	249915	228697	274440	257974
83	14226	194134	6903	PG(25:0_18:1)+H	PG(43:1)+H	PG(25:0_18:1)	C	0.792139	1	PG	diacyl	M+H	C49 H96 O10 P1	0	0	875.673	875.674	1	3.92565e+06	21.9713	21.9848	3.92565e+06	401741	-0.00062313			446755	789742	0	546010	635114	0	252509	1.10663e+06	0	149182	973788	123805	0	0	259271	695283	648828	258736	220060	363585	107905	215198	130031
84	14156	176001	6836	TG(16:0_18:1_18:1)+H	TG(52:2)+H	TG(16:0_18:1_18:1)	A	0.665549	1	TG	triacyl	M+H	C55 H103 O6	0	0	859.776	859.775	1	3.06855e+06	21.8663	21.8855	3.06855e+06	236330	0.00107488			7.6133e+07	1.66403e+08	883835	3.73051e+06	7.93835e+07	713898	7.61525e+07	6.28925e+07	5.26741e+07	1.309e+08	3.09553e+06	1.33016e+08	0	0	5.89328e+07	1.21716e+08	2.3708e+06	452937	1.87599e+08	566710	1.11688e+06	605391	357328
85	14265	196530	6940	TG(16:0_18:0_18:1)+NH4	TG(52:1)+NH4	TG(16:0_18:0_18:1)	B	0.388141	1	TG	triacyl	M+NH4	C55 H108 N1 O6	0	0	878.819	878.817	1	1.62496e+08	22.133	22.1652	1.62496e+08	9.68595e+06	0.00163235			0	0	2.25504e+07	371563	0	0	1.4213e+07	527544	0	0	0	0	0	3.14357e+07	0	753566	0	0	0	1.84927e+07	2.76886e+07	0	0
86	14196	197991	6874	TG(16:0_18:1_18:2)+Na	TG(52:3)+Na	TG(16:0_18:1_18:2)	A	1.58683	1	TG	triacyl	M+Na	C55 H100 Na1 O6	0	0	879.743	879.741	1	7.53249e+06	21.574	21.5541	7.53249e+06	568868	0.00179157			537101	1.58195e+06	1.22581e+06	2.64389e+06	2.94175e+06	0	3.25133e+06	476298	406016	746042	1.76871e+06	8.49033e+07	180389	6.8719e+06	482481	0	386512	0	0	3.41684e+06	0	2.10297e+06	1.07306e+06
87	15805	200118	7578	TG(16:0_18:0_18:0)+NH4	TG(52:0)+NH4	TG(16:0_18:0_18:0)	A	0.606014	1	TG	triacyl	M+NH4	C55 H110 N1 O6	0	0	880.834	880.833	1	6.86503e+07	22.3901	22.3907	6.86503e+07	4.55724e+06	0.00166302			0	4.47493e+06	3.80138e+06	0	3.14963e+06	0	4.22266e+06	3.43742e+06	3.32071e+06	4.35985e+06	0	5.0366e+06	4.16165e+06	5.9752e+06	0	3.54738e+06	3.35327e+06	4.39908e+06	6.03065e+06	4.57451e+06	4.51603e+06	4.49086e+06	5.15269e+06
88	14232	203324	6907	TG(18:0_18:1_18:2)+H	TG(54:3)+H	TG(18:0_18:1_18:2)	B	0.752995	1	TG	triacyl	M+H	C57 H105 O6	0	0	885.792	885.791	1	6.7979e+06	21.8767	21.8858	6.7979e+06	437822	0.00171803			557400	0	763471	646015	682976	0	0	0	541806	0	8.02027e+06	928510	0	843423	656750	940171	0	0	0	769549	0	748450	808130
89	7087	20540	3347	DG(O-15:1_20:1)+NH4	DG(O-35:2)+NH4	DG(O-15:1_20:1)	C	1.52636	1	DG	alkyl-acyl	M+NH4	C38 H76 N1 O4	0	0	610.578	610.577	1	105181	11.6319	11.656	105181	12194.9	0.00110844			107634	102488	0	88616.2	60350.1	0	162323	1.08696e+06	31527.7	159452	0	3.68017e+06	73026.6	0	0	30225.9	17424.9	0	0	0	0	0	350026
90	9565	20868	4418	DG(16:0_18:1)+NH4	DG(34:1)+NH4	DG(16:0_18:1)	A	0.672237	1	DG	diacyl	M+NH4	C37 H74 N1 O5	0	0	612.557	612.556	1	936990	15.2289	15.2116	936990	31173.7	0.00123122			89943.8	93907.2	226435	156784	19093.8	71103.5	66995.6	0	0	176107	422979	53191	67558.6	84335.9	65960.7	66863.7	76044.3	0	268265	114808	0	53542.6	113817
91	12811	208936	6051	TG(16:0_19:0_18:2)+NH4	TG(53:2)+NH4	TG(16:0_19:0_18:2)	C	0.496377	1	TG	triacyl	M+NH4	C56 H108 N1 O6	0	0	890.819	890.817	1	1.12331e+06	19.5184	19.5641	1.12331e+06	143108	0.00224775			596555	0	103036	564251	0	0	0	555772	252259	0	440257	61494	0	0	639941	0	710681	0	0	0	0	0	0
92	12839	213076	6077	TG(18:2_18:2_18:3)+NH4	TG(54:7)+NH4	TG(18:2_18:2_18:3)	A	1.025	1	TG	triacyl	M+NH4	C57 H100 N1 O6	0	0	894.756	894.755	1	4.69994e+06	19.6994	19.8201	4.69994e+06	887700	0.00138714			0	0	72651.2	187410	0	239888	0	0	77468.9	279111	114629	317042	265539	47088.1	87964.3	238643	98144.3	241309	875070	242414	280272	127500	0
93	14324	214004	6996	TG(18:1_18:2_18:3)+NH4	TG(54:6)+NH4	TG(18:1_18:2_18:3)	B	0.842214	1	TG	triacyl	M+NH4	C57 H102 N1 O6	0	0	896.772	896.77	1	1.28864e+07	20.5087	20.5877	1.28864e+07	1.84047e+06	0.00174571			1.10318e+06	0	5.07902e+06	1.0636e+06	1.69342e+06	295834	520980	132811	182108	93208.9	1.10236e+06	295206	1.06093e+06	3.24246e+06	153826	15154.5	164675	216938	302518	265579	2.30112e+06	0	316287
94	14350	214712	7025	TG(18:1_18:2_18:2)+NH4	TG(54:5)+NH4	TG(18:1_18:2_18:2)	B	0.961253	1	TG	triacyl	M+NH4	C57 H104 N1 O6	0	0	898.788	898.786	1	1.14927e+08	21.0891	21.1588	1.14927e+08	1.24491e+07	0.00209376			263726	520051	1.44693e+06	554231	323630	0	1.31259e+07	483533	559248	410205	637006	0	1.05943e+07	1.68662e+06	8.27793e+06	783776	6.43169e+06	1.08863e+07	5.79821e+06	487565	919069	691122	362063
95	10293	13686	4721	DG(16:0_18:0)+H	DG(34:0)+H	DG(16:0_18:0)	A	0.742271	1	DG	diacyl	M+H	C37 H73 O5	0	0	597.546	597.545	1	2.55535e+06	16.2483	16.288	2.55535e+06	130850	0.000762232			463643	185267	1.62625e+06	774711	300524	1.06314e+06	1.99622e+06	210060	637477	1.67817e+06	0	2.28685e+06	366958	2.22389e+06	237655	228972	606475	1.48216e+06	2.18025e+06	398982	1.51149e+06	1.26936e+06	3.0041e+06
96	14271	202574	6945	TG(18:1_18:1_18:2)+H	TG(54:4)+H	TG(18:1_18:1_18:2)	A	0.562033	1	TG	triacyl	M+H	C57 H103 O6	0	0	883.776	883.775	1	6.88548e+06	21.5751	21.5663	6.88548e+06	478852	0.00152024			1.26274e+06	1.2847e+06	1.19539e+06	677179	3.29755e+07	8.13899e+07	0	923411	526905	0	1.05957e+06	1.22488e+06	2.07975e+07	0	0	3.90057e+07	940017	2.57731e+06	598025	4.3321e+07	1.29661e+06	827365	854190
97	14399	216916	7074	TG(18:1_18:1_18:1)+NH4	TG(54:3)+NH4	TG(18:1_18:1_18:1)	A	0.73503	1	TG	triacyl	M+NH4	C57 H108 N1 O6	0	0	902.818	902.817	1	5.39922e+08	21.8462	21.8887	5.39922e+08	3.73055e+07	0.00113886			5.17481e+07	0	0	3.26161e+06	3.21332e+06	6.65148e+06	2.58179e+06	2.06614e+06	4.42496e+07	0	2.52518e+06	7.61772e+07	1.98604e+06	0	2.8907e+06	3.85092e+06	2.44028e+06	3.28944e+06	0	2.00653e+06	3.50042e+06	6.83722e+07	0
98	11219	219195	5207	TG(O-43:13_15:2)+H	TG(O-58:15)+H	TG(O-43:13_15:2)	B	0.225263	1	TG	alkyl-acyl	M+H	C61 H91 O5	0	0	903.687	903.686	1	987016	16.9516	16.9086	987016	111746	0.00129714			94207.6	100950	0	0	0	168470	0	0	0	0	0	99392.8	0	82731.2	51155.2	0	45071.6	87688.4	497892	94915.4	0	162501	131095
99	14401	225696	7076	PG(27:0_18:1)+H	PG(45:1)+H	PG(27:0_18:1)	C	0.791677	1	PG	diacyl	M+H	C51 H100 O10 P1	0	0	903.705	903.705	1	6.80345e+06	22.2235	22.2426	6.80345e+06	580672	-0.000260963			1.40846e+06	1.71634e+06	407544	1.62794e+06	1.59772e+06	390234	389416	1.5028e+06	1.64241e+06	607637	1.45954e+06	554905	420831	403859	1.60397e+06	1.7188e+06	1.89198e+06	436372	0	600754	523894	294256	569840
100	14347	232424	7022	TG(18:0_18:1_18:1)+Na	TG(54:2)+Na	TG(18:0_18:1_18:1)	A	0.301059	1	TG	triacyl	M+Na	C57 H106 Na1 O6	0	0	909.79	909.788	1	3.27285e+06	22.1647	22.1665	3.27285e+06	211508	0.00222921			0	229219	1.08351e+06	58014	2.18216e+07	3.42655e+07	1.75492e+07	0	0	214986	1.12096e+07	717104	464169	1.47645e+06	876292	0	1.37514e+07	871676	0	2.06999e+07	262400	512498	149468
101	15832	233467	7607	TG(18:0_18:0_18:1)+Na	TG(54:1)+Na	TG(18:0_18:0_18:1)	A	0.240241	1	TG	triacyl	M+Na	C57 H108 Na1 O6	0	0	911.806	911.804	1	665042	22.4223	22.4032	665042	39179	0.00188117			0	222243	115607	98101	73989.4	0	114096	90312.7	86404.5	51544.8	2.52226e+06	87659.1	2.84772e+06	191472	91867.7	79794.2	2.51928e+06	3.88387e+06	114384	0	141489	3.93808e+06	79757.7
102	11221	238845	5209	TG(O-43:13_16:3)+H	TG(O-59:16)+H	TG(O-43:13_16:3)	C	0.147653	1	TG	alkyl-acyl	M+H	C62 H91 O5	0	0	915.687	915.686	1	1.35101e+06	16.8889	16.9162	1.35101e+06	48152	0.000999114			0	0	0	0	0	0	0	0	0	0	0	0	0	0	0	0	0	0	0	108960	35162.6	0	77458.2
103	4850	2437	2161	DG(P-6:0_19:2)+NH4	DG(P-25:2)+NH4	DG(P-6:0_19:2)	C	0.154272	1	DG	alkenyl-acyl	M+NH4	C28 H54 N1 O4	0	0	468.406	468.405	1	2.05086e+06	9.41144	9.4713	2.05086e+06	231278	0.0011385			0	0	164540	48969.9	0	47974.3	0	0	44886.5	356720	0	69455.1	178150	120672	0	0	62050.4	0	9445.39	0	0	74025.8	91971.5
104	14307	245358	6980	TG(16:0_18:1_21:1)+NH4	TG(55:2)+NH4	TG(16:0_18:1_21:1)	C	0.65094	1	TG	triacyl	M+NH4	C58 H112 N1 O6	0	0	918.85	918.848	1	9.21898e+06	22.0593	22.0521	9.21898e+06	617528	0.00164805			0	0	0	0	0	0	0	0	0	0	0	0	603536	0	0	0	0	0	0	0	0	0	0
105	11231	250891	5217	TG(O-28:8_30:7)+NH4	TG(O-58:15)+NH4	TG(O-28:8_30:7)	B	0.166417	1	TG	alkyl-acyl	M+NH4	C61 H94 N1 O5	0	0	920.715	920.713	1	3.14332e+07	16.8655	16.9561	3.14332e+07	3.6601e+06	0.00188643			186517	997978	4.15857e+06	473372	1.03218e+06	4.71592e+06	1.61049e+06	2.07185e+06	0	3.11369e+06	707910	9.68515e+06	2.24888e+06	6.25438e+06	1.4627e+06	769883	1.3297e+06	856455	0	1.99851e+06	16400.6	3.43433e+06	2.45104e+06
106	5069	27073	2352	DG(17:3_18:2)+Na	DG(35:5)+Na	DG(17:3_18:2)	C	1.8782	1	DG	diacyl	M+Na	C38 H64 Na1 O5	0	0	623.465	623.465	1	1.96282e+06	8.93983	9.01455	1.96282e+06	223835	0.000553296			2.53645e+06	5.00276e+06	0	4.15245e+06	4.83128e+06	0	0	3.05156e+06	4.83131e+06	1.1276e+06	0	919103	56722.2	0	2.26551e+06	4.98695e+06	5.19975e+06	0	1.1679e+06	1.12559e+06	936743	1.12772e+06	1.0902e+06
107	15841	277209	7616	PG(29:0_18:1)+H	PG(47:1)+H	PG(29:0_18:1)	C	0.322278	1	PG	diacyl	M+H	C53 H104 O10 P1	0	0	931.736	931.736	1	6.77478e+06	22.4324	22.4496	6.77478e+06	569103	-0.000334237			0	1.55518e+06	0	1.37424e+06	1.48919e+06	0	0	1.23242e+06	1.36382e+06	0	1.24702e+06	0	0	421923	1.29904e+06	1.58874e+06	1.54626e+06	0	0	0	505776	0	547660
108	14431	284923	7110	TG(18:1_18:1_21:1)+NH4	TG(57:3)+NH4	TG(18:1_18:1_21:1)	C	0.80675	1	TG	triacyl	M+NH4	C60 H114 N1 O6	0	0	944.866	944.864	1	3.16953e+07	22.0517	22.0599	3.16953e+07	2.02841e+06	0.00179413			0	912737	0	707856	0	2.27887e+06	2.01214e+06	0	626108	2.13674e+06	613212	2.1815e+06	1.96945e+06	0	775547	0	0	2.00926e+06	1.94922e+06	1.95989e+06	0	2.44738e+06	0
109	11244	288382	5228	TG(45:13_14:1)+Na	TG(59:14)+Na	TG(45:13_14:1)	C	1.07186	1	TG	triacyl	M+Na	C62 H92 Na1 O6	0	0	955.681	955.679	1	2.967e+07	16.7854	16.8943	2.967e+07	3.64549e+06	0.0019478			839352	995880	1.30524e+06	0	340962	3.63402e+06	1.22305e+06	268305	0	772203	0	3.45313e+06	0	2.56538e+06	0	316950	506366	2.97575e+06	3.07615e+06	206057	2.73285e+06	0	1.13311e+06
110	15896	289288	7670	PG(27:1_22:0)+H	PG(49:1)+H	PG(27:1_22:0)	C	0.281827	1	PG	diacyl	M+H	C55 H108 O10 P1	0	0	959.768	959.767	1	9.5459e+06	22.6087	22.6314	9.5459e+06	714996	0.000325795			1.40033e+06	1.56103e+06	0	1.80927e+06	0	0	0	1.52721e+06	0	689327	1.35166e+06	0	0	0	1.50953e+06	1.67514e+06	1.7663e+06	0	0	0	0	0	0
111	9574	29780	4424	TG(10:0_12:0_12:0)+NH4	TG(34:0)+NH4	TG(10:0_12:0_12:0)	A	0.884825	1	TG	triacyl	M+NH4	C37 H74 N1 O6	0	0	628.552	628.551	1	4.17643e+06	15.0652	15.0745	4.17643e+06	485053	0.00137026			196229	262666	1.12951e+06	0	328038	664812	1.98973e+06	0	313778	1.50324e+06	419025	816687	704577	933272	95783.9	277846	151831	2.08775e+06	936978	229342	1.47908e+06	783289	299757
114	9571	30878	4423	TG(8:0_12:0_14:0)+Na	TG(34:0)+Na	TG(8:0_12:0_14:0)	A	1.68496	1	TG	triacyl	M+Na	C37 H70 Na1 O6	0	0	633.508	633.506	1	9.10843e+06	15.1037	15.109	9.10843e+06	1.27358e+06	0.00132145			199050	218308	0	233308	0	473582	0	335769	257692	299842	235949	0	0	1.00725e+06	178919	92008.3	0	1.03589e+06	0	449303	0	0	802803
115	10453	317465	4842	PG(21:0_29:6)+NH4	PG(50:6)+NH4	PG(21:0_29:6)	C	0.0165182	1	PG	diacyl	M+NH4	C56 H103 N1 O10 P1	0	0	980.736	980.731	1	6.8353e+06	16.3458	16.3773	6.8353e+06	506086	0.00449147			0	48382.3	0	0	0	89444.9	0	0	51800.9	0	0	0	167147	158441	0	0	44188.2	0	0	0	0	115631	0
116	15930	319024	7703	TG(18:1_24:1_18:2)+NH4	TG(60:4)+NH4	TG(18:1_24:1_18:2)	B	1.12563	1	TG	triacyl	M+NH4	C63 H118 N1 O6	0	0	984.897	984.895	1	3.06404e+06	22.3875	22.3978	3.06404e+06	284883	0.00210679			0	0	291687	67757.6	0	0	235238	143680	0	0	9579.4	0	0	0	0	0	163992	246284	0	293604	0	238914	0
117	15945	320233	7720	TG(18:1_18:1_24:1)+NH4	TG(60:3)+NH4	TG(18:1_18:1_24:1)	A	0.770918	1	TG	triacyl	M+NH4	C63 H120 N1 O6	0	0	986.914	986.911	1	6.58561e+06	22.5786	22.5844	6.58561e+06	504256	0.00252331			0	0	0	0	0	0	0	0	0	0	0	0	0	969884	0	0	0	434922	635189	0	0	0	0
118	9713	320276	4528	TG(30:8_4:0_28:8)+NH4	TG(62:16)+NH4	TG(30:8_4:0_28:8)	C	0.307019	1	TG	triacyl	M+NH4	C65 H98 N1 O6	0	0	988.741	988.739	1	4.64882e+07	15.0519	15.1272	4.64882e+07	5.24736e+06	0.00260688			349054	443804	961250	591337	291815	239950	1.13408e+06	282516	0	3.92633e+06	0	2.01856e+06	1.87058e+06	674573	1.22539e+06	343001	1.17081e+06	861483	4.98644e+06	3.07384e+06	3.29776e+06	1.52462e+06	385234
119	9120	321566	4307	TG(30:7_4:0_28:8)+NH4	TG(62:15)+NH4	TG(30:7_4:0_28:8)	C	0.114747	1	TG	triacyl	M+NH4	C65 H100 N1 O6	0	0	990.756	990.755	1	4.49029e+06	14.3568	14.3628	4.49029e+06	228654	0.00192523			83473.5	79040.7	225505	68883.8	0	0	0	137248	0	1.02473e+06	378033	441774	449393	213214	87182.2	102901	79417.5	202620	306431	0	946464	1.12131e+06	595902
120	15975	323225	7750	TG(25:0_18:1_18:2)+NH4	TG(61:3)+NH4	TG(25:0_18:1_18:2)	A	0.477769	1	TG	triacyl	M+NH4	C64 H122 N1 O6	0	0	1000.93	1000.93	1	676214	22.672	22.6608	676214	86566.6	0.00196108			85704.4	129492	117412	0	100880	158711	0	135997	0	98876.9	0	120047	95651.5	131322	129435	0	0	0	0	109454	146290	119787	0
121	9719	324087	4535	TG(29:7_5:0_29:8)+NH4	TG(63:15)+NH4	TG(29:7_5:0_29:8)	C	0.183117	1	TG	triacyl	M+NH4	C66 H102 N1 O6	0	0	1004.77	1004.77	1	4.43753e+06	15.1144	15.1374	4.43753e+06	373582	0.0019206			98347	78933.9	254146	88589.5	109851	248707	184329	82744.4	112726	363851	98169.3	0	252781	252844	0	74825.5	80672	175694	326823	361828	294784	0	338538
122	3165	312	1374	DAP(O-12:0_O-4:0)+H	DAP(O-16:0)+H	DAP(O-12:0_O-4:0)	B	0.78774	1	DAP	dialkyl	M+H	C24 H39 O4	0	0	391.285	391.284	1	9.96285e+06	6.97316	6.89765	9.96285e+06	864158	0.000924703			2.24241e+06	2.56182e+06	3.54173e+06	0	0	3.58924e+06	3.10401e+06	0	0	3.12799e+06	2.6799e+06	268740	3.39336e+06	3.279e+06	0	2.44673e+06	0	3.77273e+06	0	2.91418e+06	0	1.88646e+06	2.78508e+06
123	8931	32600	4161	DG(18:1_18:2)+NH4	DG(36:3)+NH4	DG(18:1_18:2)	A	0.876662	1	DG	diacyl	M+NH4	C39 H74 N1 O5	0	0	636.558	636.556	1	603215	14.1481	14.1606	603215	81910.9	0.00143522			202056	130746	0	0	0	82427.3	0	103995	64090.2	0	0	0	0	0	67833.2	201060	145619	0	344355	154727	0	0	142315
124	11352	327411	5317	TG(P-28:8_19:4_18:3)+NH4	TG(P-65:15)+NH4	TG(P-28:8_19:4_18:3)	C	0.196638	1	TG	alkenyl-acyl	M+NH4	C68 H106 N1 O5	0	0	1016.81	1016.81	1	2.72625e+06	17.1101	17.1599	2.72625e+06	276808	0.00230542			0	0	86682	137859	32904.6	216813	0	65636.1	127099	417527	0	0	52216	0	31538.3	0	26021.1	57447.4	42824.2	0	284965	182322	0
125	16012	328849	7786	TG(16:0_28:0_18:1)+NH4	TG(62:1)+NH4	TG(16:0_28:0_18:1)	A	0.79272	1	TG	triacyl	M+NH4	C65 H128 N1 O6	0	0	1018.98	1018.97	1	1.40297e+06	23.0821	23.0447	1.40297e+06	120830	0.00254471			128115	0	0	0	164520	0	150923	112719	125033	89584.2	0	0	0	0	0	0	0	0	140929	0	0	190296	182364
126	10478	329502	4858	TG(30:7_7:0_28:8)+NH4	TG(65:15)+NH4	TG(30:7_7:0_28:8)	C	0.0757135	1	TG	triacyl	M+NH4	C68 H106 N1 O6	0	0	1032.8	1032.8	1	447672	15.9377	15.9564	447672	25622.7	0.00249417			44055.4	0	101651	0	0	214696	97800.5	75136.6	62532.9	61667.5	0	0	0	203719	90765.2	0	26312.9	117640	282718	0	104479	81946.6	81178.4
127	16065	339623	7843	TG(16:0_24:0_25:0)+NH4	TG(65:0)+NH4	TG(16:0_24:0_25:0)	A	0.656957	1	TG	triacyl	M+NH4	C68 H136 N1 O6	0	0	1063.04	1063.04	1	622233	23.4029	23.3806	622233	52580.6	0.00266482			0	0	0	46984.7	0	0	42898.6	51063.6	43653.7	0	0	0	45645.3	70845.4	0	0	58299.3	54853.2	0	50833.8	0	50434.3	47934.3
128	9578	34195	4427	TG(O-15:1_18:1_3:0)+NH4	TG(O-36:2)+NH4	TG(O-15:1_18:1_3:0)	B	0.935526	1	TG	alkyl-acyl	M+NH4	C39 H76 N1 O5	0	0	638.573	638.572	1	917618	15.244	15.2737	917618	110302	0.00106719			0	182004	98775.3	285774	231006	136001	0	0	0	48901.1	320050	80076	0	98746.4	54226.1	55850.1	0	169423	143741	291974	0	63904.7	0
129	11991	354489	5531	TG(50:16_20:0)+NH4	TG(70:16)+NH4	TG(50:16_20:0)	C	0.329507	1	TG	triacyl	M+NH4	C73 H114 N1 O6	0	0	1100.87	1100.86	1	513858	18.2989	18.3101	513858	68496.7	0.00167442			0	0	48778.5	0	0	0	33272.4	0	0	70139.9	0	61848.5	44804.1	0	0	0	0	0	64428.2	66054.7	0	62661.6	62403.9
130	14519	361800	7206	TG(O-72:19)+NH4	TG(O-72:19)+NH4	TG(O-72:19)	C	0.0357874	1	TG	alkyl-acyl	M+NH4	C75 H114 N1 O5	0	0	1108.87	1108.87	1	8.89566e+06	21.3268	21.3564	8.89566e+06	674349	0.00195193			0	0	501725	164841	0	441049	483317	166757	0	0	0	0	399855	0	0	0	166457	428173	575632	0	574887	696882	653430
131	3993	363219	2070	TG(46:9_26:6)+H	TG(72:15)+H	TG(46:9_26:6)	C	0.235901	1	TG	triacyl	M+H	C75 H117 O6	0	0	1113.89	1113.88	1	1.75022e+06	7.24675	7.27318	1.75022e+06	197791	0.00475856			0	0	87553.9	66890.7	65782.1	0	102834	0	0	0	0	0	81047.5	125569	0	0	0	0	0	0	156343	0	0
132	11004	29002	5046	DG(18:0_18:0)+H	DG(36:0)+H	DG(18:0_18:0)	A	0.574122	1	DG	diacyl	M+H	C39 H77 O5	0	0	625.577	625.577	1	1.6404e+06	17.5862	17.5868	1.6404e+06	137818	0.000354345			331226	0	1.08224e+06	173256	12385.9	655058	549012	223718	459774	1.92755e+06	0	0	1.21051e+06	0	502400	453017	482299	713119	916420	747716	2.1197e+06	756501	0
133	10494	383353	4870	TG(P-28:8_18:4_30:8)+H	TG(P-76:20)+H	TG(P-28:8_18:4_30:8)	C	0.0551199	1	TG	alkenyl-acyl	M+H	C79 H115 O5	0	0	1143.87	1143.87	1	2.49274e+06	16.2954	16.2746	2.49274e+06	318447	-0.00162106			0	59369	235864	20635	0	0	74551.7	33725.6	0	0	90643	0	0	197176	0	39895.4	0	244788	153668	0	0	273418	61706.8
134	12017	385841	5543	TG(57:15_20:5)+NH4	TG(77:20)+NH4	TG(57:15_20:5)	C	0.0520351	1	TG	triacyl	M+NH4	C80 H120 N1 O6	0	0	1190.91	1190.91	1	6.44596e+06	18.3502	18.428	6.44596e+06	805766	0.00260984			138912	228191	713465	133019	0	561335	394159	0	292056	504176	0	418839	0	996553	252160	0	141929	0	269696	512804	289715	0	1.13062e+06
135	4988	3934	2281	Cer(d16:0_16:0)+H	Cer(d32:0)+H	Cer(d16:0_16:0)	C	1.0022	1	Cer	acylsphinganines	M+H	C32 H66 N1 O3	0	0	512.505	512.504	1	1.71487e+06	9.75884	9.80175	1.71487e+06	170006	0.00111544			120829	123537	90576.5	524001	570859	0	0	193199	561775	0	463340	111985	0	118935	510222	510968	606172	0	140455	0	160694	0	169513
136	1384	4047	611	LPC(18:2)+H	LPC(18:2)+H	LPC(18:2)	C	0.9514	1	LPC	monoacyl	M+H	C26 H51 N1 O7 P1	0	0	520.341	520.34	1	348070	3.02619	3.13889	348070	45501.3	0.00147031			41915.9	125749	0	0	0	0	0	0	0	54761.1	58482.7	104750	0	72353.7	0	87413.5	0	96524.6	114527	158834	94419.6	0	99270.5
137	2213	41290	1044	WE(O-44:11)+NH4	WE(O-44:11)+NH4	WE(O-44:11)	C	0.0378445	1	WE	Wax monoesters	M+NH4	C44 H70 N1 O2	0	0	644.541	644.54	1	344759	5.60133	5.57853	344759	20857.3	0.00138463			0	0	0	0	0	0	0	0	0	0	0	0	0	0	0	0	0	0	0	0	25332.1	0	0
138	1871	43	804	AEA(16:0)+H	AEA(16:0)+H	AEA(16:0)	B	1.1703	1	AEA	N-acyl ethanolamines	M+H	C18 H38 N1 O2	0	0	300.29	300.29	1	518500	5.12265	5.15241	518500	75591.6	0.000675508			0	0	43715.9	60727.7	0	0	0	0	0	74236.9	0	0	0	0	0	0	0	0	0	74203.7	75584.8	67403.7	73920.9
141	11844	45821	5400	Cer(d18:1_24:1)+H	Cer(d42:2)+H	Cer(d18:1_24:1)	A	0.834299	1	Cer	acylsphingosines	M+H	C42 H82 N1 O3	0	0	648.63	648.629	1	471146	18.1395	18.1528	471146	86258	0.00154248			0	0	0	97875.3	114868	0	0	0	0	83815.8	122701	0	0	96593.4	0	0	0	81238.7	21962.7	110598	0	0	110089
143	11033	47799	5069	DG(O-14:1_24:0)+NH4	DG(O-38:1)+NH4	DG(O-14:1_24:0)	C	0.174699	1	DG	alkyl-acyl	M+NH4	C41 H84 N1 O4	0	0	654.641	654.639	1	655718	17.1571	17.2094	655718	86942.1	0.00115899			0	0	57575.6	88896.2	0	70252.6	0	0	0	87196.6	0	0	66679.3	86122.8	0	89079.6	0	78678.7	85116.1	0	0	48966.6	17864.9
144	7887	4843	3654	WE(O-34:0)+NH4	WE(O-34:0)+NH4	WE(O-34:0)	C	0.253788	1	WE	Wax monoesters	M+NH4	C34 H72 N1 O2	0	0	526.557	526.556	1	666938	13.2169	13.2426	666938	69298.9	0.00149447			436227	428156	42491.5	474534	539383	34143.5	0	454238	476192	101798	328241	95970.5	0	0	479273	443272	538274	0	129664	63981.6	76121	98533.6	0
145	10344	48409	4759	TG(10:0_12:0_14:0)+NH4	TG(36:0)+NH4	TG(10:0_12:0_14:0)	A	1.07529	1	TG	triacyl	M+NH4	C39 H78 N1 O6	0	0	656.584	656.582	1	2.98008e+06	16.3342	16.3684	2.98008e+06	266583	0.00117364			467198	223478	736825	462055	474221	1.9809e+06	1.23063e+06	530385	538365	1.55914e+06	0	1.62682e+06	1.38989e+06	983463	573965	560698	629742	1.44344e+06	899370	486069	508917	1.24276e+06	900263
147	4817	540	2134	WE(O-26:0)+NH4	WE(O-26:0)+NH4	WE(O-26:0)	C	0.127446	1	WE	Wax monoesters	M+NH4	C26 H56 N1 O2	0	0	414.432	414.431	1	398078	9.73326	9.71111	398078	44031.3	0.000976811			0	0	0	0	0	78458.9	35836.3	0	0	47822.6	0	0	65026.4	0	0	0	0	81503	0	0	55196.1	0	0
149	8943	54965	4171	DG(O-17:1_22:1)+NH4	DG(O-39:2)+NH4	DG(O-17:1_22:1)	C	1.40971	1	DG	alkyl-acyl	M+NH4	C42 H84 N1 O4	0	0	666.641	666.639	1	2.87335e+06	13.9138	13.9849	2.87335e+06	286888	0.00123259			188753	0	0	179446	0	127698	0	1.65126e+06	0	0	147401	2.18564e+06	0	74127.4	0	0	0	0	0	0	0	0	1.03358e+06
150	12419	57391	5728	DG(18:0_20:0)+NH4	DG(38:0)+NH4	DG(18:0_20:0)	A	0.648517	1	DG	diacyl	M+NH4	C41 H84 N1 O5	0	0	670.636	670.634	1	819025	18.9195	18.9549	819025	131258	0.00189656			0	0	82805.5	0	0	100218	66194	0	0	113557	0	193792	93837.1	85672.9	0	0	0	80812.6	117910	116422	93081.4	134872	109288
152	12438	60205	5743	Cer(d20:0_24:0)+H	Cer(d44:0)+H	Cer(d20:0_24:0)	A	0.525438	1	Cer	acylsphinganines	M+H	C44 H90 N1 O3	0	0	680.693	680.692	1	1.28697e+06	20.2366	20.2964	1.28697e+06	81339.7	0.00121236			89578.9	35161.1	0	169409	342774	0	0	245626	117993	73388.1	499426	111344	162255	117084	203181	96676	0	0	67048.4	311197	169761	242162	0
153	11864	61400	5412	DG(O-16:1_24:0)+NH4	DG(O-40:1)+NH4	DG(O-16:1_24:0)	C	0.165973	1	DG	alkyl-acyl	M+NH4	C43 H88 N1 O4	0	0	682.672	682.671	1	877130	18.5288	18.4496	877130	161284	0.001507			284768	0	113599	0	58495	145080	98001.9	0	0	178341	0	272201	143515	144532	0	0	0	131039	203061	257908	209969	247690	238069
154	6151	61580	2948	WE(O-47:12)+NH4	WE(O-47:12)+NH4	WE(O-47:12)	C	0.00997409	1	WE	Wax monoesters	M+NH4	C47 H74 N1 O2	0	0	684.572	684.571	1	6.06959e+06	11.0783	11.1607	6.06959e+06	532256	0.00108654			0	168494	538427	108712	72212.2	0	97159.1	49846.1	0	674988	0	157285	0	291828	127953	0	0	316594	355677	286918	531133	205965	435939
155	11071	62059	5097	TG(12:0_12:0_14:0)+NH4	TG(38:0)+NH4	TG(12:0_12:0_14:0)	A	0.725403	1	TG	triacyl	M+NH4	C41 H82 N1 O6	0	0	684.615	684.614	1	1.66979e+07	17.6584	17.7436	1.66979e+07	2.06765e+06	0.00131951			249523	205803	973219	118703	393028	1.7698e+06	1.03232e+06	367902	141419	1.6508e+06	327654	1.42578e+06	1.72796e+06	1.9142e+06	467451	524051	245766	1.81347e+06	1.7795e+06	579925	1.43686e+06	2.42963e+06	1.18779e+06
156	1433	6391	639	PC(19:2)+H	PC(19:2)+H	PC(19:2)	C	0.879958	1	PC	diacyl	M+H	C27 H51 N1 O8 P1	0	0	548.336	548.335	1	1.03587e+06	3.25174	3.23999	1.03587e+06	48361.9	0.000993292			0	286292	0	83541.1	92051.8	0	182785	0	197789	55919.9	245513	102691	127869	725274	254179	114804	106570	0	263975	0	81279	55502.2	0
160	5981	6916	2807	WE(O-36:5)+Na	WE(O-36:5)+Na	WE(O-36:5)	C	0.39234	1	WE	Wax monoesters	M+Na	C36 H62 Na1 O2	0	0	549.464	549.464	1	553908	10.4493	10.4691	553908	108533	-0.000256385			5023.09	76524	0	60530.7	381501	0	0	507922	211719	605575	0	874033	0	0	267947	65269	722941	0	315036	773528	498455	291960	86833.6
161	12464	71526	5759	DG(O-17:1_24:0)+NH4	DG(O-41:1)+NH4	DG(O-17:1_24:0)	C	0.258237	1	DG	alkyl-acyl	M+NH4	C44 H90 N1 O4	0	0	696.688	696.686	1	948427	19.1174	19.1614	948427	65144.3	0.00183971			418767	497589	0	550263	208079	0	0	522056	0	0	0	148355	142130	0	670559	463168	0	0	83316.1	135751	0	91491.5	0
162	8067	72218	3815	PE(P-16:0_18:2)+H	PE(P-34:2)+H	PE(P-16:0_18:2)	C	1.23307	1	PE	alkenyl-acyl	M+H	C39 H75 N1 O7 P1	0	0	700.529	700.528	1	1.71491e+06	13.2996	13.3242	1.71491e+06	185713	0.00136223			58631.1	120313	74695.1	85536.3	40399.5	42820.2	139585	0	118692	0	0	121807	231098	361133	71027.3	0	81729.4	168835	41324.9	91840.4	75765.5	24718.1	221587
163	6919	725	3209	TG(P-4:0_16:0_2:0)+H	TG(P-22:0)+H	TG(P-4:0_16:0_2:0)	C	0.592418	1	TG	alkenyl-acyl	M+H	C25 H47 O5	0	0	427.343	427.342	1	427638	11.8326	11.8547	427638	37648.5	0.0010652			0	0	0	0	0	0	0	0	0	0	0	0	0	0	0	0	0	0	25856.4	0	0	0	61638.3
164	7180	73561	3422	SM(d34:1)+H	SM(d34:1)+H	SM(d34:1)	C	0.728335	1	SM	acyl	M+H	C39 H80 N2 O6 P1	0	0	703.576	703.575	1	1.63164e+06	12.6346	12.6177	1.63164e+06	286195	0.00152638			599620	239057	0	135397	531067	0	0	1.15586e+06	132675	493240	577290	240430	0	382679	132903	435160	514368	0	468360	249538	370573	0	470842
165	7905	7674	3671	DG(O-15:2_18:2)+H	DG(O-33:4)+H	DG(O-15:2_18:2)	C	0.462682	1	DG	alkyl-acyl	M+H	C36 H65 O4	0	0	561.488	561.488	1	631925	13.2198	13.2052	631925	42443.7	0.000134903			256482	335679	25545.9	188946	0	0	0	99943.6	100523	0	0	0	0	0	235534	200277	293472	0	0	67527	0	72945.8	69689.5
166	7193	77015	3432	PC(30:0)+H	PC(30:0)+H	PC(30:0)	C	0.499243	1	PC	diacyl	M+H	C38 H77 N1 O8 P1	0	0	706.538	706.538	1	2.54413e+06	12.6358	12.6141	2.54413e+06	75426.9	0.000273836			398437	0	234199	116811	200753	194348	0	95831.7	0	0	0	0	0	719266	0	0	0	104848	219799	0	0	84915	413051
167	11117	78725	5130	TG(10:0_12:0_18:1)+NH4	TG(40:1)+NH4	TG(10:0_12:0_18:1)	A	0.585909	1	TG	triacyl	M+NH4	C43 H84 N1 O6	0	0	710.631	710.629	1	1.24617e+06	17.7857	17.7949	1.24617e+06	122255	0.00164071			0	102182	58875.7	0	0	89815.5	196510	0	0	101042	0	135827	118353	206647	0	0	0	134990	54083.4	243229	154168	213388	0
168	12537	79500	5824	DG(O-18:1_24:0)+NH4	DG(O-42:1)+NH4	DG(O-18:1_24:0)	C	0.212073	1	DG	alkyl-acyl	M+NH4	C45 H92 N1 O4	0	0	710.704	710.702	1	856330	19.7442	19.8984	856330	368609	0.00165189			0	89963.5	213270	96749	95436.4	0	65064.8	428723	541477	33735	266667	85875.3	180848	210398	422639	362068	0	222731	98163.6	116252	0	56341.3	354423
169	2238	81079	1069	DG(16:0_26:6)+NH4	DG(42:6)+NH4	DG(16:0_26:6)	C	0.0352114	1	DG	diacyl	M+NH4	C45 H80 N1 O5	0	0	714.606	714.603	1	9.14528e+06	5.70107	5.82233	9.14528e+06	1.28794e+06	0.00257932			0	0	0	396344	472385	0	0	378381	0	0	3.75654e+06	1.19699e+06	0	4.4204e+06	0	384341	0	0	0	1.25632e+06	1.12614e+06	413877	1.27539e+06
170	12543	83617	5829	TG(12:0_14:0_14:0)+Na	TG(40:0)+Na	TG(12:0_14:0_14:0)	A	1.51337	1	TG	triacyl	M+Na	C43 H82 Na1 O6	0	0	717.602	717.6	1	961742	19.0116	19.0491	961742	113849	0.00195837			442453	680548	1.26872e+06	595071	342357	2.89546e+06	2.1711e+06	554074	570501	3.54322e+06	0	2.13089e+06	2.51524e+06	1.03769e+06	575633	572884	677016	2.28736e+06	1.85059e+06	3.14181e+06	3.16014e+06	1.82579e+06	986085
171	8072	83933	3820	MePC(30:1)+H	MePC(30:1)+H	MePC(30:1)	C	0.0697473	1	MePC	diacyl	M+H	C39 H78 N1 O8 P1	0	0	719.545	719.546	1	1.0496e+06	13.4137	13.45	1.0496e+06	86896.9	-0.000728179			171920	0	281140	177677	143337	0	0	86111.9	0	94964.2	394897	93896.2	0	0	134200	150166	150975	765266	130798	120012	95926.5	0	52022.9
172	8076	84981	3823	PE(17:3_18:2)+H	PE(35:5)+H	PE(17:3_18:2)	C	0.139089	1	PE	diacyl	M+H	C40 H71 N1 O8 P1	0	0	724.49	724.491	1	2.20946e+08	13.4229	13.4924	2.20946e+08	2.36628e+07	-0.00165636			1.46776e+07	0	0	9.22931e+06	9.223e+06	0	1.42294e+07	0	0	3.5333e+07	0	3.30473e+07	1.78787e+07	2.00708e+07	0	1.18568e+07	1.27409e+07	1.93643e+07	0	0	0	0	0
173	8075	85091	3823	PA(19:4_18:2)+NH4	PA(37:6)+NH4	PA(19:4_18:2)	C	0.00708679	1	PA	diacyl	M+NH4	C40 H71 N1 O8 P1	0	0	724.49	724.491	1	2.98945e+08	13.4873	13.5417	2.98945e+08	3.20163e+07	-0.00165636			0	1.30214e+07	0	1.61272e+07	0	1.88855e+07	0	9.458e+06	0	0	0	0	0	0	8.73194e+06	0	0	0	0	0	0	0	4.06852e+07
174	8081	85214	3826	PE(P-16:0_20:4)+H	PE(P-36:4)+H	PE(P-16:0_20:4)	C	0.701394	1	PE	alkenyl-acyl	M+H	C41 H75 N1 O7 P1	0	0	724.529	724.528	1	2.24755e+06	12.9389	12.9698	2.24755e+06	213284	0.00131941			220054	141148	0	0	0	329895	185035	0	0	267828	0	119535	135826	1.3912e+06	0	0	0	112308	0	0	0	0	525341
175	7202	85604	3439	SM(d36:4)+H	SM(d36:4)+H	SM(d36:4)	C	1.13263	1	SM	acyl	M+H	C41 H78 N2 O6 P1	0	0	725.559	725.559	1	1.80617e+06	12.6879	12.6628	1.80617e+06	185655	-7.06342e-05			0	142637	0	0	0	90828.2	0	0	170344	207904	0	0	0	0	184915	73677.9	0	0	190732	0	297589	241866	138337
176	8086	85792	3831	PE(P-18:1_18:2)+H	PE(P-36:3)+H	PE(P-18:1_18:2)	C	0.774764	1	PE	alkenyl-acyl	M+H	C41 H77 N1 O7 P1	0	0	726.545	726.543	1	887131	13.3914	13.3718	887131	69598.9	0.00150319			0	0	45862.2	59456.4	0	0	0	0	91039.6	0	0	72246.6	102217	213872	0	0	0	91671.8	406340	0	88374.4	0	0
177	8880	8992	4118	WE(O-38:9)+Na	WE(O-38:9)+Na	WE(O-38:9)	C	0.093402	1	WE	Wax monoesters	M+Na	C38 H58 Na1 O2	0	0	569.434	569.433	1	2.14549e+06	14.0197	14.0559	2.14549e+06	199688	0.00138256			2.08537e+06	1.4215e+06	0	1.02837e+06	2.37842e+06	129205	972341	752994	2.26864e+06	407171	780649	329945	60639.3	303031	1.06322e+06	0	6111.17	117646	399645	136192	296579	332201	1.31585e+06
178	17533	9004	8627	WE(O-38:9)+Na	WE(O-38:9)+Na	WE(O-38:9)	C	0.0822297	1	WE	Wax monoesters	M+Na	C38 H58 Na1 O2	0	0	569.435	569.433	1	695965	26.9132	27.0032	695965	612373	0.00188218			0	0	0	95892.1	345588	364211	411740	399731	0	561166	297417	470917	347256	379787	374911	0	329214	0	450893	533060	474757	0	619118
179	8981	90284	4198	SM(d36:1)+H	SM(d36:1)+H	SM(d36:1)	C	0.922005	1	SM	acyl	M+H	C41 H84 N2 O6 P1	0	0	731.608	731.606	1	5.96432e+06	13.9383	14.0504	5.96432e+06	1.49685e+06	0.00161457			416618	497030	0	0	244359	758151	517645	0	0	1.26131e+06	0	778294	0	434937	0	0	0	983295	225242	1.25098e+06	0	1.40727e+06	379963
180	4833	912	2149	DG(P-6:0_17:0)+H	DG(P-23:0)+H	DG(P-6:0_17:0)	C	0.152192	1	DG	alkenyl-acyl	M+H	C26 H51 O4	0	0	427.379	427.378	1	6.42646e+06	9.25994	9.35064	6.42646e+06	712469	0.00103568			0	0	77372.8	0	0	0	0	62305.6	59468.9	332983	0	0	0	0	0	26556.1	185958	57029.8	463.138	0	0	210277	72085.7
181	8108	95379	3849	TG(O-46:14)+H	TG(O-46:14)+H	TG(O-46:14)	C	0.886728	1	TG	alkyl-acyl	M+H	C49 H69 O5	0	0	737.513	737.514	1	3.06521e+06	12.8206	12.8728	3.06521e+06	313241	-0.00081328			61314	86367.8	0	0	83249	0	0	62186.8	0	38699	135590	0	0	0	0	0	0	0	0	271746	74582.1	128760	0
182	12567	100631	5850	TG(12:0_12:0_18:1)+Na	TG(42:1)+Na	TG(12:0_12:0_18:1)	A	1.1594	1	TG	triacyl	M+Na	C45 H84 Na1 O6	0	0	743.618	743.616	1	740184	19.0819	19.1038	740184	107188	0.00179298			87485	0	478390	163393	64714.6	325234	670568	0	194707	49339.8	218945	237565	690131	642498	89170	258741	66612.3	349651	147174	666477	66819.4	107545	0
183	13863	97378	6567	DG(O-28:1_16:0)+NH4	DG(O-44:1)+NH4	DG(O-28:1_16:0)	C	0.591336	1	DG	alkyl-acyl	M+NH4	C47 H96 N1 O4	0	0	738.735	738.733	1	1.35462e+06	22.0402	22.0335	1.35462e+06	117318	0.00131727			0	92807.8	68913.5	91952	0	0	0	0	0	0	0	109337	79722.5	0	89025.3	0	106078	97404.2	61688.1	105666	0	103384	0
184	12598	97969	5877	TG(13:0_14:0_15:0)+NH4	TG(42:0)+NH4	TG(13:0_14:0_15:0)	A	0.399281	1	TG	triacyl	M+NH4	C45 H90 N1 O6	0	0	740.678	740.676	1	1.05382e+06	20.0745	20.1213	1.05382e+06	198583	0.00132975			0	134172	145947	0	0	293089	173495	0	0	205367	0	244805	0	146348	0	0	0	0	28865	192011	0	255908	257488
185	12578	102736	5859	TG(12:0_14:0_16:0)+Na	TG(42:0)+Na	TG(12:0_14:0_16:0)	A	1.79548	1	TG	triacyl	M+Na	C45 H86 Na1 O6	0	0	745.634	745.632	1	1.54513e+06	20.2633	20.2946	1.54513e+06	140136	0.00256168			195716	1.25749e+06	2.788e+06	791835	482044	3.01746e+06	2.38679e+06	819442	847247	2.7469e+06	604979	3.264e+06	678802	2.73025e+06	734454	865224	141181	138045	1.90721e+06	1.77003e+06	286027	3.58577e+06	4.11499e+06
186	6227	98797	3020	DG(P-28:8_18:4)+NH4	DG(P-46:12)+NH4	DG(P-28:8_18:4)	C	0.816631	1	DG	alkenyl-acyl	M+NH4	C49 H76 N1 O4	0	0	742.578	742.577	1	7.49976e+07	11.3224	11.4144	7.49976e+07	8.15234e+06	0.00153882			217809	1.25374e+06	5.319e+06	1.40059e+06	1.57406e+06	5.81557e+06	4.05402e+06	622814	1.65624e+06	0	1.87617e+06	2.83247e+06	5.52114e+06	4.96222e+06	1.96279e+06	1.76871e+06	1.66929e+06	4.94036e+06	4.49948e+06	3.67915e+06	7.56887e+06	3.59917e+06	8.06423e+06
187	8126	98834	3866	DG(P-28:8_18:4)+NH4	DG(P-46:12)+NH4	DG(P-28:8_18:4)	C	0.323321	1	DG	alkenyl-acyl	M+NH4	C49 H76 N1 O4	0	0	742.576	742.577	1	1.53251e+06	13.1575	13.1746	1.53251e+06	176089	-0.000645217			29126.3	0	205078	42739.3	36225.4	0	0	0	50855.3	80969.5	0	179401	0	207089	0	48651.4	62870.5	170407	0	216294	154040	198609	0
188	3840	98916	1960	DG(18:0_26:6)+NH4	DG(44:6)+NH4	DG(18:0_26:6)	A	0.990561	1	DG	diacyl	M+NH4	C47 H84 N1 O5	0	0	742.637	742.634	1	9.65389e+06	7.19645	7.28069	9.65389e+06	981648	0.00297779			0	0	1.00427e+07	0	0	1.01806e+07	1.09511e+07	0	0	852433	1.01904e+07	0	9.83599e+06	1.0212e+07	79349.4	104471	106985	1.10015e+07	770506	0	0	282198	891048
189	10592	171470	4947	PC(34:1)+H	PC(34:1)+H	PC(34:1)	C	0.779408	1	PC	diacyl	M+H	C42 H83 N1 O8 P1	0	0	760.586	760.585	1	2.27272e+06	15.1167	15.1374	2.27272e+06	428490	0.000532154			0	0	0	0	0	0	0	0	0	0	0	0	0	428490	0	0	0	0	0	0	50330.4	0	162724
190	12873	202769	6426	TG(12:0_14:0_18:2)+NH4	TG(44:2)+NH4	TG(12:0_14:0_18:2)	A	0.583476	1	TG	triacyl	M+NH4	C47 H90 N1 O6	0	0	764.677	764.676	1	561700	19.1569	19.2234	561700	172950	0.000533531			0	0	157566	0	0	0	0	0	177491	96521.5	172950	0	87841.8	196139	0	0	0	0	85197.2	0	26619	0	0
191	15855	128853	7572	DG(O-30:1_16:0)+NH4	DG(O-46:1)+NH4	DG(O-30:1_16:0)	C	0.214412	1	DG	alkyl-acyl	M+NH4	C49 H100 N1 O4	0	0	766.766	766.765	1	2.15261e+06	22.3842	22.3201	2.15261e+06	155899	0.00113943			0	0	0	17768.1	0	96977	0	88760.2	0	0	0	0	95558.2	100863	0	0	89180.9	0	0	0	0	0	130918
192	8248	137433	3859	PC(16:0_18:2)+Na	PC(34:2)+Na	PC(16:0_18:2)	A	2.1836	1	PC	diacyl	M+Na	C42 H80 N1 Na1 O8 P1	0	0	780.553	780.551	1	1.02314e+07	12.8039	12.9122	1.02314e+07	1.46545e+06	0.00116329			0	0	0	0	0	502528	488144	2.21691e+06	565175	1.43684e+06	0	472870	0	4.38877e+06	0	0	0	0	302057	2.1724e+06	1.71979e+06	942460	0
193	13664	139547	6408	TG(13:0_15:0_17:0)+NH4	TG(45:0)+NH4	TG(13:0_15:0_17:0)	A	0.748634	1	TG	triacyl	M+NH4	C48 H96 N1 O6	0	0	782.724	782.723	1	1.77411e+07	21.1844	21.2917	1.77411e+07	1.5336e+06	0.000942027			0	0	0	0	0	0	0	0	0	0	0	0	0	0	0	0	0	0	0	0	0	1.1763e+06	0
194	11018	216332	5070	PC(36:1)+H	PC(36:1)+H	PC(36:1)	C	1.35701	1	PC	diacyl	M+H	C44 H87 N1 O8 P1	0	0	788.617	788.616	1	3.68228e+06	15.4564	15.4579	3.68228e+06	148490	0.000541624			0	339526	0	0	118310	123230	180624	400448	0	195686	0	0	148490	376584	0	261380	0	197893	0	0	0	0	265617
195	7247	146373	3410	PC(O-38:7)+H	PC(O-38:7)+H	PC(O-38:7)	C	0.105241	1	PC	alkyl-acyl	M+H	C46 H81 N1 O7 P1	0	0	790.576	790.575	1	442712	12.1576	12.2041	442712	12307	0.00144966			162634	113882	0	246804	101881	98900.5	0	0	0	0	0	46171.1	477797	334738	0	167729	192767	12406.6	0	0	115235	176699	344344
196	9082	149949	4169	PC(O-38:5)+H	PC(O-38:5)+H	PC(O-38:5)	C	0.923017	1	PC	alkyl-acyl	M+H	C46 H85 N1 O7 P1	0	0	794.608	794.606	1	2.24155e+06	13.9369	14.5859	2.24155e+06	1.11643e+06	0.00173505			390178	0	0	915591	123784	0	98195.3	141018	0	1.03498e+06	1.08684e+06	0	1.99665e+06	3.08015e+06	991955	0	0	0	285044	0	394111	0	0
197	14336	150678	6834	TG(14:0_16:0_16:1)+NH4	TG(46:1)+NH4	TG(14:0_16:0_16:1)	A	0.981679	1	TG	triacyl	M+NH4	C49 H96 N1 O6	0	0	794.725	794.723	1	1.97544e+06	21.3245	21.2936	1.97544e+06	293359	0.00149161			422621	1.15289e+06	521699	3.70147e+06	3.34356e+06	716626	5.49567e+06	310628	0	297106	2.46298e+06	0	132851	8.98376e+06	0	3.3448e+06	303452	0	722856	4.93411e+06	738421	389585	0
198	4889	1435	2140	MG(O-26:6)+H	MG(O-26:6)+H	MG(O-26:6)	C	0.120122	1	MG	monoalkyl	M+H	C29 H49 O3	0	0	445.368	445.368	1	1.1512e+06	9.13144	9.18837	1.1512e+06	241169	0.000863346			705921	0	166729	0	0	170670	150012	757561	780377	240076	342095	223744	173895	161256	0	0	0	157587	223874	242171	211858	240980	215601
199	9091	151230	4178	PA(P-28:8_16:2)+NH4	PA(P-44:10)+NH4	PA(P-28:8_16:2)	C	1.27205	1	PA	alkenyl-acyl	M+NH4	C47 H77 N1 O7 P1	0	0	798.543	798.543	1	707713	14.0127	14.0022	707713	148202	4.33758e-05			180096	0	215258	131332	169480	134304	0	185706	0	0	155371	153883	193860	0	0	145270	0	167958	377787	194436	199262	0	0
200	8832	156544	4073	PC(18:1_18:1)+Na	PC(36:2)+Na	PC(18:1_18:1)	A	2.85291	1	PC	diacyl	M+Na	C44 H84 N1 Na1 O8 P1	0	0	808.584	808.583	1	103422	14.0391	13.9944	103422	14255.1	0.00126479			0	45046.8	0	0	0	0	0	20940.5	65794.6	0	32386.1	0	0	0	0	0	0	0	0	0	0	0	84821.6
201	13158	161161	6220	TG(14:1_16:1_18:1)+NH4	TG(48:3)+NH4	TG(14:1_16:1_18:1)	A	1.08604	1	TG	triacyl	M+NH4	C51 H96 N1 O6	0	0	818.725	818.723	1	8.42031e+06	20.302	20.4157	8.42031e+06	1.30992e+06	0.00150373			0	510807	0	0	285214	5.22051e+06	258323	607519	0	0	1.23011e+06	316938	0	635313	0	227695	908060	689525	656442	0	4.15854e+06	127707	0
202	14341	164972	6839	TG(14:0_16:0_18:1)+Na	TG(48:1)+Na	TG(14:0_16:0_18:1)	A	0.404332	1	TG	triacyl	M+Na	C51 H96 Na1 O6	0	0	827.711	827.71	1	4.17728e+06	21.5791	21.5165	4.17728e+06	304276	0.00109024			1.53624e+07	2.17037e+06	1.18782e+06	693118	754830	1.73161e+06	904539	839799	0	2.15615e+07	0	1.86694e+07	0	1.96242e+06	505191	864799	0	542835	1.7847e+06	523056	1.46165e+06	1.73062e+07	692753
203	9814	312890	4936	TG(21:1_12:1_18:2)+H	TG(51:4)+H	TG(21:1_12:1_18:2)	C	0.0695373	1	TG	triacyl	M+H	C54 H97 O6	0	0	841.729	841.728	1	1.17991e+06	13.7765	13.8036	1.17991e+06	86143.9	0.000684724			0	0	0	0	0	0	0	0	0	0	86143.9	0	0	0	0	0	0	0	0	45904.9	0	0	0
204	3112	121	1279	MG(18:0)+H	MG(18:0)+H	MG(18:0)	A	0.74129	1	MG	monoacyl	M+H	C21 H43 O4	0	0	359.316	359.316	1	1.76263e+06	7.24875	7.30124	1.76263e+06	231869	0.000599961			0	0	612401	0	0	22942.6	343324	0	79122.5	102795	0	0	591708	0	77666.2	0	82125.1	0	0	0	222682	269878	0
205	14355	179551	6853	TG(16:0_16:0_18:1)+NH4	TG(50:1)+NH4	TG(16:0_16:0_18:1)	A	0.546767	1	TG	triacyl	M+NH4	C53 H104 N1 O6	0	0	850.787	850.786	1	3.40742e+08	21.8626	21.8832	3.40742e+08	2.35077e+07	0.00112418			0	5.85377e+07	127140	0	0	42277.3	0	2.12404e+07	861958	0	1.04553e+06	4.09493e+07	0	120517	1.60669e+07	55124.8	1.52138e+07	969543	7.74728e+07	0	0	0	3.69549e+07
206	3275	1771	1416	WE(O-30:6)+NH4	WE(O-30:6)+NH4	WE(O-30:6)	C	0.246374	1	WE	Wax monoesters	M+NH4	C30 H52 N1 O2	0	0	458.4	458.399	1	680194	8.21083	8.26725	680194	100175	0.000822355			0	0	0	0	0	0	0	0	0	0	0	0	0	0	0	0	0	0	0	0	159619	0	73505.8
207	14859	197794	7214	TG(16:1_18:1_18:1)+NH4	TG(52:3)+NH4	TG(16:1_18:1_18:1)	A	0.590106	1	TG	triacyl	M+NH4	C55 H104 N1 O6	0	0	874.788	874.786	1	4.64923e+08	21.4856	21.5524	4.64923e+08	3.72044e+07	0.00179227			3.98956e+07	195387	0	0	5.05565e+07	1.55348e+08	818245	3.13303e+07	3.33469e+07	8.23662e+07	0	0	1.62699e+07	1.77368e+06	0	7.22353e+07	0	0	1.02206e+08	7.75375e+07	9.11111e+07	5.56393e+07	7.36739e+07
208	14521	211173	7013	TG(18:1_18:1_18:3)+H	TG(54:5)+H	TG(18:1_18:1_18:3)	B	0.779626	1	TG	triacyl	M+H	C57 H101 O6	0	0	881.758	881.759	1	9.44126e+06	21.1491	21.1564	9.44126e+06	905999	-0.00103257			245546	295377	1.06965e+06	392996	0	1.50807e+06	226609	3.23475e+06	412948	2.88107e+06	220107	1.00135e+06	589295	371017	318298	559158	379739	308585	1.01713e+06	494895	328700	0	0
209	13283	226262	6340	TG(18:2_18:3_18:3)+NH4	TG(54:8)+NH4	TG(18:2_18:3_18:3)	A	1.07729	1	TG	triacyl	M+NH4	C57 H98 N1 O6	0	0	892.739	892.739	1	1.01769e+06	18.7266	18.779	1.01769e+06	90265.2	0.000319226			0	0	71340.5	0	0	0	57117	0	0	71211.7	0	0	70401.4	42606.1	0	0	0	40280.7	0	0	32218.1	43794.1	101289
210	2302	22654	1104	WE(O-41:10)+Na	WE(O-41:10)+Na	WE(O-41:10)	C	0.026015	1	WE	Wax monoesters	M+Na	C41 H62 Na1 O2	0	0	609.463	609.464	1	811233	5.44181	5.50217	811233	123882	-0.000944711			0	0	79098.7	0	0	65286.9	77734.8	0	0	132608	0	129044	84039.3	74815.7	0	0	0	74752.5	110219	133616	109786	131818	118542
211	15241	220106	7307	TG(15:0_16:0_24:0)+NH4	TG(55:0)+NH4	TG(15:0_16:0_24:0)	A	1.00011	1	TG	triacyl	M+NH4	C58 H116 N1 O6	0	0	922.883	922.88	1	1.02385e+07	22.6225	22.6725	1.02385e+07	1.03047e+06	0.0031042			0	0	278586	0	858746	880523	0	0	0	0	0	51255.1	0	0	0	0	0	976513	0	0	0	1.11076e+06	0
212	16118	306911	7828	TG(18:2_18:0_20:0)+NH4	TG(56:2)+NH4	TG(18:2_18:0_20:0)	C	0.89634	1	TG	triacyl	M+NH4	C59 H114 N1 O6	0	0	932.865	932.864	1	5.26264e+07	22.1333	22.1709	5.26264e+07	3.34615e+06	0.000843169			4.76933e+06	0	6.43719e+06	5.66428e+06	0	0	0	0	0	0	0	7.39145e+06	0	0	0	0	0	0	8.97422e+06	3.79736e+06	8.70006e+06	0	5.32623e+06
213	16379	325577	7978	TG(18:0_18:1_20:1)+NH4	TG(56:2)+NH4	TG(18:0_18:1_20:1)	A	0.297055	1	TG	triacyl	M+NH4	C59 H114 N1 O6	0	0	932.866	932.864	1	2.8222e+07	22.3958	22.3925	2.8222e+07	1.86842e+06	0.00210189			0	8.38148e+06	0	0	5.23927e+06	6.8421e+06	0	0	0	4.33091e+06	0	0	0	99489.7	2.62729e+06	7.73946e+06	1.60963e+06	4.755e+06	62792	0	89812	0	0
214	15500	254288	7495	TG(18:1_21:1_18:2)+NH4	TG(57:4)+NH4	TG(18:1_21:1_18:2)	C	1.6914	1	TG	triacyl	M+NH4	C60 H112 N1 O6	0	0	942.849	942.848	1	1.24645e+07	21.7625	21.7824	1.24645e+07	900787	0.000656715			0	351225	1.01514e+06	366411	0	0	848430	0	368487	889504	255059	930700	840659	0	0	416442	353625	276938	0	0	0	0	0
215	11523	35076	5373	Cer(d18:0_22:0)+H	Cer(d40:0)+H	Cer(d18:0_22:0)	C	0.548168	1	Cer	acylsphinganines	M+H	C40 H82 N1 O3	0	0	624.63	624.629	1	619255	17.7548	17.7251	619255	84188.1	0.00119042			0	90043.6	0	0	0	37897.6	0	0	99935.7	0	0	100341	78648.8	0	113193	0	0	0	0	94487.3	0	0	0
216	16170	320149	7878	TG(21:1_18:1_20:4)+H	TG(59:6)+H	TG(21:1_18:1_20:4)	C	1	1	TG	triacyl	M+H	C62 H109 O6	0	0	949.821	949.822	1	1.37371e+06	22.0848	22.0609	1.37371e+06	80095.5	-0.000785042			0	0	146382	0	0	146485	144436	0	41591.7	90675.9	0	83960.2	155420	0	0	0	0	136891	101184	78569	75650.4	96054.4	80993.4
217	11559	320466	5371	TG(45:14_14:0)+NH4	TG(59:14)+NH4	TG(45:14_14:0)	C	0.530058	1	TG	triacyl	M+NH4	C62 H96 N1 O6	0	0	950.725	950.723	1	3.92446e+07	16.8727	16.9334	3.92446e+07	1.18453e+06	0.00193827			0	440849	0	275945	238024	0	0	356985	0	1.31261e+06	0	0	0	0	726845	463978	633799	968104	1.31256e+06	1.22201e+06	1.37331e+06	0	0
218	13925	247822	6712	TG(18:0_18:1_22:5)+NH4	TG(58:6)+NH4	TG(18:0_18:1_22:5)	B	0.623695	1	TG	triacyl	M+NH4	C61 H110 N1 O6	0	0	952.837	952.833	1	1.41432e+06	21.7069	21.6799	1.41432e+06	98339.4	0.00429106			0	0	0	0	0	0	0	0	0	0	0	0	0	120664	0	151591	32740.1	0	0	0	0	0	0
219	10989	248113	5040	TG(45:14_16:3)+H	TG(61:17)+H	TG(45:14_16:3)	B	0.77252	1	TG	triacyl	M+H	C64 H91 O6	0	0	955.682	955.681	1	1.98851e+07	16.7813	16.8979	1.98851e+07	2.24056e+06	0.000590387			0	0	0	245590	0	0	0	717144	518203	0	487569	0	3.95517e+06	0	781254	0	0	0	0	1.8639e+06	0	3.05114e+06	1.94908e+06
220	8429	259	3756	DG(O-5:0_15:2)+H	DG(O-20:2)+H	DG(O-5:0_15:2)	C	0.42697	1	DG	alkyl-acyl	M+H	C23 H43 O4	0	0	383.317	383.316	1	2.12804e+06	13.7801	13.8003	2.12804e+06	199079	0.00136637			0	0	0	106037	0	435339	0	0	0	580210	0	148673	648663	0	0	0	58585.3	0	349051	582133	0	145125	353430
221	10054	260021	4641	TG(P-28:8_4:0_30:7)+NH4	TG(P-62:15)+NH4	TG(P-28:8_4:0_30:7)	C	0.306812	1	TG	alkenyl-acyl	M+NH4	C65 H100 N1 O5	0	0	974.763	974.76	1	1.23949e+07	15.6538	15.7148	1.23949e+07	894073	0.00302268			210296	201799	1.08268e+06	676522	0	876638	661092	0	0	0	297805	1.12709e+06	676996	0	362642	0	0	707264	1.6253e+06	0	695369	1.19565e+06	11742.4
222	15411	269019	7479	TG(16:0_26:0_18:1)+NH4	TG(60:1)+NH4	TG(16:0_26:0_18:1)	A	0.864676	1	TG	triacyl	M+NH4	C63 H124 N1 O6	0	0	990.946	990.942	1	2.89054e+06	22.911	22.9032	2.89054e+06	255569	0.00321101			0	0	0	309023	0	397775	369645	0	0	0	0	0	0	0	0	0	0	0	0	0	374348	208272	0
223	15477	274888	7546	TG(18:0_22:0_22:0)+NH4	TG(62:0)+NH4	TG(18:0_22:0_22:0)	A	1.14963	1	TG	triacyl	M+NH4	C65 H130 N1 O6	0	0	1020.99	1020.99	1	3.39167e+06	23.1706	23.186	3.39167e+06	276751	0.00319576			191710	0	334998	0	0	319833	292542	380848	314429	0	300378	0	301757	0	241470	389016	389313	0	276884	0	325819	302567	233922
224	10104	277500	4675	TG(22:7_15:0_28:8)+NH4	TG(65:15)+NH4	TG(22:7_15:0_28:8)	C	0.0601437	1	TG	triacyl	M+NH4	C68 H106 N1 O6	0	0	1032.8	1032.8	1	653372	15.938	15.9674	653372	53231.6	0.00229011			0	0	0	0	0	0	0	0	0	0	70619.6	28387.2	0	0	0	0	0	0	0	0	0	0	0
225	15549	291201	7622	TG(20:0_22:0_24:0)+NH4	TG(66:0)+NH4	TG(20:0_22:0_24:0)	A	0.46147	1	TG	triacyl	M+NH4	C69 H138 N1 O6	0	0	1077.06	1077.05	1	681555	23.447	23.4366	681555	73616.3	0.00385717			84217.8	0	0	0	0	0	0	121181	0	73213.7	0	0	0	0	0	0	120479	0	57536.5	0	0	0	64370.3
226	5108	333927	2418	TG(60:16_20:3)+NH4	TG(80:19)+NH4	TG(60:16_20:3)	C	0.437218	1	TG	triacyl	M+NH4	C83 H128 N1 O6	0	0	1234.97	1234.97	1	721886	8.28779	8.29089	721886	74829.8	1.95346e-05			0	0	0	0	0	0	0	0	0	0	0	86987.4	0	0	45434.7	0	0	0	0	0	0	0	0
227	14035	335969	6838	TG(P-28:8_29:4_30:8)+H	TG(P-87:20)+H	TG(P-28:8_29:4_30:8)	C	0.0933732	1	TG	alkenyl-acyl	M+H	C90 H137 O5	0	0	1298.05	1298.05	1	1.74151e+06	20.825	20.8428	1.74151e+06	136859	0.00101858			38783.8	63581.1	105726	73487.7	54164.4	108065	115279	60078.6	59657.4	0	0	147688	0	85908.3	60328.7	45093.1	0	104634	139938	140213	157964	161965	143561
228	14039	337614	6843	TG(P-28:8_29:1_30:8)+Na	TG(P-87:17)+Na	TG(P-28:8_29:1_30:8)	C	0.119359	1	TG	alkenyl-acyl	M+Na	C90 H142 Na1 O5	0	0	1326.08	1326.07	1	1.05518e+06	21.348	21.3283	1.05518e+06	64562.7	0.00363963			0	46872.2	80091.6	0	33852.9	0	65107.6	0	0	0	0	94041.4	76312.8	70144.5	0	0	0	0	86007.1	84857.5	0	98439	73647.9
229	6460	346	2847	DAP(O-12:0_O-4:0)+H	DAP(O-16:0)+H	DAP(O-12:0_O-4:0)	B	0.928456	1	DAP	dialkyl	M+H	C24 H39 O4	0	0	391.285	391.284	1	728339	12.2172	11.6636	728339	441695	0.00121056			0	0	238447	0	0	0	0	0	104996	478358	0	0	210267	0	0	0	0	0	320808	0	75575.6	0	0
230	14957	37800	7038	DG(20:1_18:0)+H	DG(38:1)+H	DG(20:1_18:0)	C	0.370144	1	DG	diacyl	M+H	C41 H79 O5	0	0	651.594	651.592	1	1.23451e+06	22.286	22.2793	1.23451e+06	69849.3	0.0022259			141384	0	0	132748	0	0	0	127212	123159	68935.4	0	0	54768.3	0	126785	0	162515	0	0	64040.2	0	72000.8	0
231	1859	427	767	WE(O-26:6)+Na	WE(O-26:6)+Na	WE(O-26:6)	C	0.0695157	1	WE	Wax monoesters	M+Na	C26 H40 Na1 O2	0	0	407.294	407.292	1	675638	4.77228	4.76706	675638	37017.2	0.00151402			303602	0	0	0	377603	139906	134829	178002	0	0	0	0	144165	125520	0	0	379781	137376	0	0	0	0	0
233	9867	51253	4496	DG(20:3_19:3)+Na	DG(39:6)+Na	DG(20:3_19:3)	C	0.013443	1	DG	diacyl	M+Na	C42 H70 Na1 O5	0	0	677.514	677.512	1	1.57626e+06	16.3667	16.3468	1.57626e+06	90315.2	0.00244403			211112	0	0	0	229986	273258	0	0	215305	0	0	0	0	0	0	258373	0	255920	388392	0	0	808530	0
234	10793	55398	4906	DG(O-43:13)+H	DG(O-43:13)+H	DG(O-43:13)	C	0.0889151	1	DG	alkyl-acyl	M+H	C46 H67 O4	0	0	683.505	683.503	1	2.50391e+06	16.8368	16.8843	2.50391e+06	290443	0.0018372			207839	0	0	63914.4	69230.6	0	0	40114.1	198746	0	0	410451	0	0	0	0	0	0	0	141424	381016	237933	373432
235	13447	59822	6263	WE(O-46:3)+NH4	WE(O-46:3)+NH4	WE(O-46:3)	C	0.10001	1	WE	Wax monoesters	M+NH4	C46 H90 N1 O2	0	0	688.699	688.697	1	1.79692e+06	20.8264	20.8696	1.79692e+06	249122	0.00237609			164355	0	213537	223605	330604	0	164259	187569	209520	171944	0	254235	226392	301438	185289	176059	196941	293543	167663	0	189958	193893	129838
236	4816	5999	2150	DG(O-17:3_16:1)+H	DG(O-33:4)+H	DG(O-17:3_16:1)	C	0.59404	1	DG	alkyl-acyl	M+H	C36 H65 O4	0	0	561.49	561.488	1	709643	8.99325	9.01736	709643	88116.8	0.00190232			556771	1.01485e+06	0	1.00897e+06	1.10353e+06	0	0	0	1.08113e+06	0	0	272934	0	0	0	1.0276e+06	1.14559e+06	0	290004	288452	252467	283987	266773
237	1900	812	790	DG(P-6:0_16:0)+NH4	DG(P-22:0)+NH4	DG(P-6:0_16:0)	C	0.0984535	1	DG	alkenyl-acyl	M+NH4	C25 H52 N1 O4	0	0	430.391	430.389	1	1.20491e+06	5.32812	5.38273	1.20491e+06	132435	0.00144462			120964	0	135183	395170	0	128117	131066	0	123226	112942	0	0	0	0	411264	0	0	223770	0	298275	0	39306.3	0
238	9250	8272	4189	DG(16:0_16:0)+H	DG(32:0)+H	DG(16:0_16:0)	A	0.552846	1	DG	diacyl	M+H	C35 H69 O5	0	0	569.516	569.514	1	887697	14.9687	14.955	887697	39923.6	0.00177089			245077	1.07369e+07	989458	0	0	606382	381426	244862	0	0	932460	565633	867341	54406.9	96916.7	0	316205	0	0	88150.1	0	0	0
240	6792	85649	3107	SM(d36:2)+H	SM(d36:2)+H	SM(d36:2)	C	0.93222	1	SM	acyl	M+H	C41 H82 N2 O6 P1	0	0	729.592	729.591	1	892203	12.7676	12.7389	892203	69533.4	0.00197499			0	110839	0	0	103935	83129.1	11355.2	222728	82362.1	0	0	0	0	303994	98140	0	0	0	0	0	236043	173511	0
241	6795	85736	3108	PC(32:2)+H	PC(32:2)+H	PC(32:2)	C	1	1	PC	diacyl	M+H	C40 H77 N1 O8 P1	0	0	730.54	730.538	1	1.53335e+06	11.4483	11.4855	1.53335e+06	162928	0.00233237			0	0	0	0	74235.4	0	8334.13	59253.4	26939.1	810754	152031	0	0	62978.2	10575	0	0	0	647157	295568	0	544000	0
242	13488	86023	6302	WE(O-49:3)+NH4	WE(O-49:3)+NH4	WE(O-49:3)	C	0.1103	1	WE	Wax monoesters	M+NH4	C49 H96 N1 O2	0	0	730.745	730.744	1	1.03183e+06	21.6513	21.623	1.03183e+06	74119.6	0.00187986			0	0	0	0	0	0	0	0	0	0	0	0	0	0	0	0	53976.6	0	0	0	0	0	0
243	6810	86628	3119	PC(32:1)+H	PC(32:1)+H	PC(32:1)	C	0.973553	1	PC	diacyl	M+H	C40 H79 N1 O8 P1	0	0	732.556	732.554	1	5.01549e+06	12.6351	12.6545	5.01549e+06	185468	0.00180059			1.28217e+06	1.71124e+06	553347	273812	177829	1.2278e+06	201036	200771	392803	610176	635457	0	512265	635531	497332	577336	280334	584853	813142	194550	1.75155e+06	878638	977902
244	13378	8758	6192	DG(P-18:4_16:0)+H	DG(P-34:4)+H	DG(P-18:4_16:0)	C	1.17534	1	DG	alkenyl-acyl	M+H	C37 H65 O4	0	0	573.489	573.488	1	2.91495e+06	21.1662	21.0993	2.91495e+06	198134	0.00168487			0	0	0	0	0	0	0	0	0	0	0	95814.1	618908	0	0	0	0	0	0	0	0	0	0
245	8665	88673	3945	PC(32:0)+H	PC(32:0)+H	PC(32:0)	C	0.862578	1	PC	diacyl	M+H	C40 H81 N1 O8 P1	0	0	734.571	734.569	1	2.57532e+06	13.8937	14.0028	2.57532e+06	725646	0.00191684			0	0	310153	0	210568	0	0	473695	148958	0	0	0	267180	0	0	0	135363	992746	1.11777e+06	0	1.78377e+06	0	0
246	13507	91791	6319	DG(O-20:1_24:0)+NH4	DG(O-44:1)+NH4	DG(O-20:1_24:0)	C	0.15248	1	DG	alkyl-acyl	M+NH4	C47 H96 N1 O4	0	0	738.736	738.733	1	3.25128e+06	20.7313	20.7691	3.25128e+06	363624	0.00242167			303588	236619	270532	327188	0	293482	224996	372886	381822	0	262891	407628	266161	0	379128	333527	213575	158415	288845	406303	280869	341188	312695
247	8671	94104	3951	PC(O-34:2)+H	PC(O-34:2)+H	PC(O-34:2)	C	1.69765	1	PC	alkyl-acyl	M+H	C42 H83 N1 O7 P1	0	0	744.592	744.59	1	1.70874e+06	13.8558	13.9275	1.70874e+06	546698	0.00217056			0	54597.2	0	0	0	0	171023	0	0	1.14271e+06	0	284469	0	416493	0	60452.9	0	0	1.43426e+06	295012	66251.9	200482	601883
248	13496	96287	6310	WE(O-50:3)+NH4	WE(O-50:3)+NH4	WE(O-50:3)	C	0.113371	1	WE	Wax monoesters	M+NH4	C50 H98 N1 O2	0	0	744.762	744.759	1	1.5522e+06	21.8167	21.8005	1.5522e+06	95844.3	0.00256375			67729	53372.1	102037	71570.5	0	0	83591.1	72998.4	0	0	80256.8	103679	122207	0	0	67275.1	111195	0	81248.5	86671.1	87152.8	56524.5	73245.3
249	9749	107669	4437	DG(P-28:8_18:4)+NH4	DG(P-46:12)+NH4	DG(P-28:8_18:4)	C	0.891328	1	DG	alkenyl-acyl	M+NH4	C49 H76 N1 O4	0	0	742.575	742.577	1	2.45608e+06	15.1157	15.093	2.45608e+06	122217	-0.00145578			0	0	199097	52738.7	0	0	0	0	150890	0	0	0	575771	0	0	26566.8	0	0	0	0	0	0	0
250	8183	111800	3804	PE(P-18:3_20:4)+H	PE(P-38:7)+H	PE(P-18:3_20:4)	B	0.572973	1	PE	alkenyl-acyl	M+H	C43 H73 N1 O7 P1	0	0	746.511	746.512	1	1.62653e+06	12.9946	13.0219	1.62653e+06	67564.3	-0.00117362			173841	0	0	46599.1	129977	0	0	0	0	0	0	92965.4	0	0	108653	0	0	0	0	0	0	0	0
251	9053	115332	4143	PE(P-20:3_18:2)+H	PE(P-38:5)+H	PE(P-20:3_18:2)	B	0.550056	1	PE	alkenyl-acyl	M+H	C43 H77 N1 O7 P1	0	0	750.545	750.543	1	199011	14.5764	14.6011	199011	17875.8	0.00135291			0	0	0	0	0	0	0	0	0	0	50643.9	0	28958	125567	27923.4	0	46989.9	88771.9	25650.7	0	0	0	0
252	9036	119479	4129	PC(34:1)+H	PC(34:1)+H	PC(34:1)	C	0.98805	1	PC	diacyl	M+H	C42 H83 N1 O8 P1	0	0	760.586	760.585	1	3.2466e+07	13.8756	13.9678	3.2466e+07	2.0443e+06	0.000903816			1.031e+06	2.82149e+06	0	999545	0	1.0097e+06	0	3.51028e+06	0	0	0	0	0	0	0	2.57159e+06	3.59107e+06	0	0	0	0	6.16663e+06	5.38286e+06
253	9626	12315	4361	TG(O-13:0_16:0_3:0)+NH4	TG(O-32:0)+NH4	TG(O-13:0_16:0_3:0)	B	0.764178	1	TG	alkyl-acyl	M+NH4	C35 H72 N1 O5	0	0	586.541	586.541	1	4.65487e+06	14.9008	14.9408	4.65487e+06	435812	0.000804219			0	0	0	246149	0	0	0	0	155117	99314	0	0	0	455410	0	0	0	0	0	792411	0	810078	623242
254	7186	124936	3357	PC(O-36:6)+H	PC(O-36:6)+H	PC(O-36:6)	C	1.24305	1	PC	alkyl-acyl	M+H	C44 H79 N1 O7 P1	0	0	764.557	764.559	1	1.15985e+06	12.1683	12.25	1.15985e+06	228437	-0.00142225			0	0	0	0	0	0	0	0	0	0	0	0	0	1.23703e+06	103348	0	0	0	0	0	378559	304369	318240
255	9066	126553	4155	PC(20:4_15:1)+H	PC(35:5)+H	PC(20:4_15:1)	B	1.47353	1	PC	diacyl	M+H	C43 H77 N1 O8 P1	0	0	766.537	766.538	1	651294	13.9175	13.894	651294	50142.3	-0.00113657			60117	62462.9	0	0	48350.6	0	0	0	0	60894.8	91497.7	0	0	0	0	0	0	0	0	0	76942.3	0	0
256	14306	128804	6805	DG(O-22:1_24:0)+NH4	DG(O-46:1)+NH4	DG(O-22:1_24:0)	C	0.128195	1	DG	alkyl-acyl	M+NH4	C49 H100 N1 O4	0	0	766.766	766.765	1	1.33756e+06	21.362	21.3528	1.33756e+06	143514	0.00113943			113171	0	0	179855	250649	160829	0	0	204700	114957	0	184486	152027	192816	198548	0	169258	165824	133439	179754	0	198772	175734
257	8215	134377	3830	PC(35:2)+H	PC(35:2)+H	PC(35:2)	C	0.920245	1	PC	diacyl	M+H	C43 H83 N1 O8 P1	0	0	772.586	772.585	1	2.18227e+06	13.3673	13.471	2.18227e+06	193810	0.000565623			0	887605	221925	484748	0	778292	0	0	183299	0	849360	0	80246.3	0	317728	0	757004	848856	0	0	0	0	312227
258	8264	139567	3869	PC(36:3)+H	PC(36:3)+H	PC(36:3)	C	0.988456	1	PC	diacyl	M+H	C44 H83 N1 O8 P1	0	0	784.589	784.585	1	2.01225e+07	12.881	12.9122	2.01225e+07	4.21853e+06	0.00350417			0	1.27461e+06	0	0	1.2618e+06	1.51565e+06	3.8666e+06	0	6.89641e+06	0	1.19171e+06	0	1.17449e+06	1.57373e+06	0	2.14932e+06	8.02297e+06	1.59561e+06	1.69139e+06	0	0	0	0
259	11458	145295	5291	SM(d40:1)+H	SM(d40:1)+H	SM(d40:1)	C	0.796624	1	SM	acyl	M+H	C45 H92 N2 O6 P1	0	0	787.668	787.669	1	535786	17.2525	17.2336	535786	57167.3	-0.000590184			155767	0	68200.3	0	253840	0	0	215652	0	126862	0	0	0	0	231276	0	0	167519	203693	123380	444953	95427.9	0
260	9097	154842	4183	PC(18:1_18:1)+Na	PC(36:2)+Na	PC(18:1_18:1)	A	2.22029	1	PC	diacyl	M+Na	C44 H84 N1 Na1 O8 P1	0	0	808.584	808.583	1	1.5385e+06	14.0038	14.4481	1.5385e+06	689248	0.00142661			0	0	87421	0	126301	0	352415	0	57029.6	0	61956	144292	0	198514	216896	0	47108.8	0	0	0	0	0	186200
261	11472	156474	5302	SM(d42:2)+H	SM(d42:2)+H	SM(d42:2)	C	0.81213	1	SM	acyl	M+H	C47 H94 N2 O6 P1	0	0	813.686	813.684	1	1.3599e+06	17.0591	17.1553	1.3599e+06	358474	0.00144094			0	0	358762	503473	800380	538959	178716	0	693425	775679	0	0	0	0	911634	0	756056	570239	731122	0	1.60967e+06	0	0
262	7282	161541	3441	PC(O-41:12)+H	PC(O-41:12)+H	PC(O-41:12)	C	0.0865241	1	PC	alkyl-acyl	M+H	C49 H77 N1 O7 P1	0	0	822.545	822.543	1	609178	12.0963	12.1155	609178	65550.6	0.0021086			0	34688.8	0	57690.4	57825.5	0	0	0	62491.9	0	0	0	0	0	0	46548.5	48813.3	0	0	0	65296.7	0	51879.4
263	6277	172265	2977	PEt(O-19:0_23:0)+K	PEt(O-42:0)+K	PEt(O-19:0_23:0)	C	0.0218643	1	PEt	alkyl-acyl	M+K	C47 H95 K1 O7 P1	0	0	841.646	841.645	1	2.08348e+09	11.1002	11.2227	2.08348e+09	2.69038e+08	0.00098876			9.41347e+06	0	4.59522e+06	2.68041e+07	0	4.94212e+06	3.96976e+06	0	0	0	0	1.53825e+08	0	0	1.13204e+07	0	7.56171e+07	0	2.41743e+08	0	2.21944e+08	0	9.63839e+07
264	3895	173207	1969	PC(O-42:8)+H	PC(O-42:8)+H	PC(O-42:8)	C	0.0119201	1	PC	alkyl-acyl	M+H	C50 H87 N1 O7 P1	0	0	844.624	844.621	1	1.05776e+06	6.77044	6.74684	1.05776e+06	27454.1	0.00235145			96408.5	0	0	152540	0	0	0	56929	0	0	0	0	0	0	192031	0	0	0	0	0	0	0	114983
265	14517	179307	7008	TG(16:0_16:1_18:1)+NH4	TG(50:2)+NH4	TG(16:0_16:1_18:1)	A	0.807798	1	TG	triacyl	M+NH4	C53 H102 N1 O6	0	0	848.771	848.77	1	4.02936e+06	21.8306	21.7674	4.02936e+06	404666	0.00102722			3.1048e+07	3.07813e+07	3.7442e+07	0	2.90953e+07	5.66291e+06	235114	2.22246e+07	1.88311e+07	5.78774e+07	0	162117	0	479279	64274.9	3.86807e+07	0	0	8.33912e+07	4.68272e+07	6.62597e+07	3.50329e+07	4.37755e+07
266	14360	179974	6858	TG(14:0_18:1_18:2)+Na	TG(50:3)+Na	TG(14:0_18:1_18:2)	A	0.929391	1	TG	triacyl	M+Na	C53 H96 Na1 O6	0	0	851.712	851.71	1	2.54448e+06	21.0859	21.0776	2.54448e+06	252454	0.0020214			144361	0	231308	535746	0	0	0	0	0	0	0	0	203286	0	0	0	0	655637	0	251228	0	0	241665
267	14425	183614	6920	TG(16:0_18:1_18:3)+H	TG(52:4)+H	TG(16:0_18:1_18:3)	B	0.539243	1	TG	triacyl	M+H	C55 H99 O6	0	0	855.743	855.744	1	6.28098e+06	21.1353	21.1468	6.28098e+06	535105	-0.00098861			0	420870	0	437858	122601	979908	604511	180206	541614	349897	0	1.01022e+06	217657	0	0	217723	0	0	0	0	0	488749	556398
268	14496	209180	6990	TG(16:1_18:1_18:2)+Na	TG(52:4)+Na	TG(16:1_18:1_18:2)	A	1.5719	1	TG	triacyl	M+Na	C55 H98 Na1 O6	0	0	877.727	877.726	1	6.06422e+06	21.1154	21.1371	6.06422e+06	545714	0.00159308			355646	888380	1.92698e+07	556199	159701	1.1457e+06	0	625581	764403	484246	616781	1.12549e+06	434414	1.59934e+07	387232	0	526123	1.32228e+06	0	842277	1.06383e+07	712591	1.06204e+06
269	14524	223024	7016	TG(17:0_18:1_18:2)+NH4	TG(53:3)+NH4	TG(17:0_18:1_18:2)	B	0.913354	1	TG	triacyl	M+NH4	C56 H106 N1 O6	0	0	888.803	888.801	1	1.69343e+07	21.6626	21.7282	1.69343e+07	1.84586e+06	0.00123299			0	340545	183333	0	2.72616e+06	400948	0	89285.7	97851.5	0	105338	0	0	233060	127881	3.6443e+06	0	135436	167419	0	0	0	0
270	14569	261976	7061	TG(16:0_18:1_20:2)+Na	TG(54:3)+Na	TG(16:0_18:1_20:2)	A	0.508396	1	TG	triacyl	M+Na	C57 H104 Na1 O6	0	0	907.774	907.773	1	1.09997e+06	21.3698	21.3528	1.09997e+06	136712	0.00136941			90965.2	0	0	128619	0	279829	107010	0	93883.5	0	0	0	0	0	95877.6	0	51691.5	0	0	0	0	0	0
271	8980	26611	4095	TG(O-17:0_3:0_16:3)+H	TG(O-36:3)+H	TG(O-17:0_3:0_16:3)	B	0.4795	1	TG	alkyl-acyl	M+H	C39 H71 O5	0	0	619.53	619.53	1	633972	14.0458	14.0251	633972	120902	0.000790707			86860.6	0	0	37880	0	0	0	0	0	101030	0	0	0	0	97298.1	0	0	0	0	141076	0	0	121171
272	3134	304	1301	DAP(O-12:0_O-4:0)+H	DAP(O-16:0)+H	DAP(O-12:0_O-4:0)	B	1.12109	1	DAP	dialkyl	M+H	C24 H39 O4	0	0	391.285	391.284	1	1.981e+06	8.10027	7.36284	1.981e+06	1.32367e+06	0.000490852			0	0	1.07558e+06	3.07503e+06	1.75951e+06	0	0	2.24853e+06	2.40967e+06	1.07022e+06	1.15869e+06	2.60427e+06	0	0	2.52976e+06	0	2.73286e+06	0	2.76208e+06	0	3.31796e+06	0	0
273	14149	31525	6650	DG(O-20:5_18:1)+H	DG(O-38:6)+H	DG(O-20:5_18:1)	C	0.839681	1	DG	alkyl-acyl	M+H	C41 H71 O4	0	0	627.536	627.535	1	4.42061e+06	21.6453	21.6211	4.42061e+06	412514	0.000913606			285067	474391	0	0	0	704784	0	0	0	0	104553	0	0	1.02209e+06	0	0	0	0	0	0	0	0	492824
274	14646	316360	7133	TG(18:1_18:2_22:6)+NH4	TG(58:9)+NH4	TG(18:1_18:2_22:6)	A	0.662585	1	TG	triacyl	M+NH4	C61 H104 N1 O6	0	0	946.787	946.786	1	1.71439e+06	20.6318	20.6491	1.71439e+06	106163	0.00137338			0	99647.7	111072	0	49597.4	195420	0	64113.2	64156.5	0	0	0	0	138745	46752.3	0	0	0	0	0	0	0	0
275	16169	320617	7877	TG(15:0_17:0_25:0)+NH4	TG(57:0)+NH4	TG(15:0_17:0_25:0)	A	0.797518	1	TG	triacyl	M+NH4	C60 H120 N1 O6	0	0	950.913	950.911	1	6.05167e+06	22.8343	22.8478	6.05167e+06	584159	0.0019534			0	693359	0	0	638779	1.15644e+06	0	854107	659617	0	0	0	787863	0	0	0	745695	0	719749	814271	0	0	0
276	14679	340423	7163	TG(38:1_22:5)+NH4	TG(60:6)+NH4	TG(38:1_22:5)	C	0.321296	1	TG	triacyl	M+NH4	C63 H114 N1 O6	0	0	980.866	980.864	1	2.22659e+06	21.7063	21.6977	2.22659e+06	215036	0.00162232			0	0	0	0	0	243588	0	0	137017	158453	0	0	103678	0	181559	0	0	172157	412954	0	0	0	0
277	16273	343643	7980	TG(16:0_27:0_18:1)+NH4	TG(61:1)+NH4	TG(16:0_27:0_18:1)	A	0.60013	1	TG	triacyl	M+NH4	C64 H126 N1 O6	0	0	1004.96	1004.96	1	1.35937e+06	23.0077	22.9922	1.35937e+06	98557.4	0.000735195			0	0	0	0	0	0	0	0	0	0	0	0	0	0	201260	221520	0	0	0	0	0	0	0
278	3715	35382	1793	WE(O-43:10)+Na	WE(O-43:10)+Na	WE(O-43:10)	C	0.0794189	1	WE	Wax monoesters	M+Na	C43 H66 Na1 O2	0	0	637.495	637.496	1	3.19632e+06	7.39286	7.37684	3.19632e+06	343792	-0.000855979			0	0	0	0	0	0	0	0	0	0	0	343840	203144	0	0	0	0	236744	0	121381	0	0	0
279	9221	395375	4271	TG(45:12_26:4)+Na	TG(71:16)+Na	TG(45:12_26:4)	C	0.326229	1	TG	triacyl	M+Na	C74 H112 Na1 O6	0	0	1119.84	1119.84	1	1.10342e+06	14.251	14.2875	1.10342e+06	108234	0.000774552			0	0	86197.9	0	0	77873.6	87667.5	0	0	0	0	0	82354.3	94507.6	0	0	0	81953.4	86944	0	89118.1	106202	0
280	5815	405	2596	Ch-D7+H	Ch-D7+H	Ch-D7()	A	0	1	Ch-D7	Dlabeled Ch	M+H	C27 H40 D7 O1	0	0	394.405	394.406	1	1.02918e+06	10.4362	10.4371	1.02918e+06	103035	-0.00111544			0	62803.1	139699	0	65682.2	139468	47547.7	26225.6	0	0	0	151790	0	0	0	0	65195.9	110139	0	0	0	0	0
281	9576	4421	4322	WE(O-34:0)+NH4	WE(O-34:0)+NH4	WE(O-34:0)	C	0.339695	1	WE	Wax monoesters	M+NH4	C34 H72 N1 O2	0	0	526.557	526.556	1	465899	14.8542	14.8354	465899	44832.6	0.00107776			36051.5	51838.6	0	44420.3	67192.4	0	0	181533	196527	0	348129	0	0	0	48614.7	91679.9	57035.7	0	0	38821.6	0	0	0
282	14164	53365	6662	DG(O-22:6_18:1)+H	DG(O-40:7)+H	DG(O-22:6_18:1)	C	0.638532	1	DG	alkyl-acyl	M+H	C43 H73 O4	0	0	653.551	653.55	1	1.95208e+06	21.6916	21.6907	1.95208e+06	134534	0.000770337			77332.7	0	202367	0	52082.2	168550	0	79894.4	0	0	0	0	0	252605	0	0	0	91123	0	0	0	0	123878
283	11316	63979	5174	DG(O-15:1_24:0)+NH4	DG(O-39:1)+NH4	DG(O-15:1_24:0)	C	0.256807	1	DG	alkyl-acyl	M+NH4	C42 H86 N1 O4	0	0	668.657	668.655	1	971180	17.8521	17.8758	971180	239067	0.00155174			256048	0	0	0	71862.6	0	111290	0	403018	27062.6	0	90694.6	0	171135	286430	0	342533	0	35297.2	0	32092.2	0	0
285	10994	71278	4986	TG(8:0_12:0_18:1)+NH4	TG(38:1)+NH4	TG(8:0_12:0_18:1)	A	0.359892	1	TG	triacyl	M+NH4	C41 H80 N1 O6	0	0	682.599	682.598	1	1.50672e+06	16.5506	16.5566	1.50672e+06	171855	0.00122202			0	40662.8	217993	0	0	0	153060	49615.3	0	199055	51098.9	120325	0	0	0	53638.6	48310.8	0	108136	73573.9	0	0	0
286	3780	77745	1858	Hex1Cer(d34:7)+H	Hex1Cer(d34:7)+H	Hex1Cer(d34:7)	C	0.0131999	1	Hex1Cer	Ceramide monosaccharides	M+H	C40 H66 N1 O8	0	0	688.48	688.478	1	1.22792e+06	7.54177	7.57564	1.22792e+06	120752	0.00174457			0	0	89897.9	0	0	65873.1	81730.1	0	0	0	0	105402	80105.8	68282.2	0	0	0	79107.2	0	0	0	0	0
287	7114	78334	3303	MePC(28:1)+H	MePC(28:1)+H	MePC(28:1)	C	0.0338808	1	MePC	diacyl	M+H	C37 H74 N1 O8 P1	0	0	691.513	691.515	1	1.07705e+06	12.2368	12.2861	1.07705e+06	249228	-0.00158033			195326	226629	0	0	214398	0	0	208965	0	208805	128542	0	0	0	203167	0	208188	0	221719	216629	202318	204808	207285
289	1271	833	478	AcCa(18:1)+H	AcCa(18:1)+H	AcCa(18:1)	A	1.75132	1	AcCa	Fatty acyl carnitines	M+H	C25 H48 N1 O4	0	0	426.359	426.358	1	867457	4.16964	4.15932	867457	57333	0.00114528			0	73091.3	73616.3	0	0	0	116272	0	0	0	0	137627	96089.5	0	0	0	0	45636.8	223156	69750.1	0	0	0
290	1428	8720	569	PC(21:4)+H	PC(21:4)+H	PC(21:4)	C	0.901941	1	PC	diacyl	M+H	C29 H51 N1 O8 P1	0	0	572.336	572.335	1	405282	3.08311	3.12063	405282	44977.8	0.00110853			176748	0	84821.3	0	273112	127535	0	74648.3	112152	0	0	21982.2	0	149475	0	72272.1	19776.8	101882	0	0	0	0	0
291	2222	89385	1016	PEt(17:0_16:0)+Na	PEt(33:0)+Na	PEt(17:0_16:0)	C	0.956669	1	PEt	diacyl	M+Na	C38 H75 Na1 O8 P1	0	0	713.513	713.509	1	3.63657e+06	5.69157	5.79229	3.63657e+06	534718	0.00356414			144130	0	458186	118872	153788	294618	290001	141935	147633	0	147432	0	33825.1	0	133203	0	148234	0	578959	0	597105	713580	800107
292	14236	92706	6736	WE(O-48:3)+NH4	WE(O-48:3)+NH4	WE(O-48:3)	C	0.127536	1	WE	Wax monoesters	M+NH4	C48 H94 N1 O2	0	0	716.728	716.728	1	1.71674e+06	21.427	21.4399	1.71674e+06	119790	0.000372348			144771	105532	194554	164332	277568	235382	0	170712	185460	156077	152688	213679	183127	256193	0	91074.2	188519	246133	0	142929	145451	134010	150347
293	12932	94970	6036	DG(O-19:1_24:0)+NH4	DG(O-43:1)+NH4	DG(O-19:1_24:0)	C	0.0101991	1	DG	alkyl-acyl	M+NH4	C46 H94 N1 O4	0	0	724.718	724.718	1	2.62845e+06	20.2884	20.3298	2.62845e+06	533610	0.000549226			0	571709	432480	241337	464174	517060	0	0	0	0	429410	0	470883	568729	0	14067.4	0	476856	0	0	0	0	0
294	6986	9929	3197	WE(O-38:5)+Na	WE(O-38:5)+Na	WE(O-38:5)	C	0.242154	1	WE	Wax monoesters	M+Na	C38 H66 Na1 O2	0	0	577.495	577.496	1	707927	12.1995	12.1952	707927	74216.8	-0.00079572			82778	231988	714197	157309	682706	0	0	0	227660	0	0	0	0	0	0	0	0	0	373373	0	0	0	0
296	3795	130669	1932	DG(P-25:8_22:3)+Na	DG(P-47:11)+Na	DG(P-25:8_22:3)	C	0.161184	1	DG	alkenyl-acyl	M+Na	C50 H76 Na1 O4	0	0	763.567	763.564	1	1.8493e+07	7.21547	7.28936	1.8493e+07	1.7533e+06	0.00303856			0	0	0	0	0	0	0	0	0	0	0	0	0	0	0	0	0	0	0	0	0	0	0
297	11402	132490	5284	PC(35:5)+H	PC(35:5)+H	PC(35:5)	C	0.34758	1	PC	diacyl	M+H	C43 H77 N1 O8 P1	0	0	766.537	766.538	1	40293.6	17.1422	17.6793	40293.6	19262.9	-0.00153692			0	0	0	0	8725.65	0	0	0	397992	352036	0	68136.1	0	0	0	408873	0	0	0	0	90207.2	0	0
298	9722	136982	4468	PC(O-36:3)+H	PC(O-36:3)+H	PC(O-36:3)	C	1.35146	1	PC	alkyl-acyl	M+H	C44 H85 N1 O7 P1	0	0	770.606	770.606	1	1.20848e+06	15.1929	15.1661	1.20848e+06	162741	0.000133453			0	0	0	961430	0	644176	239996	0	659138	0	0	1.80576e+06	2.84277e+06	2.49336e+06	0	0	0	0	527569	0	0	0	97958.2
299	6188	142305	2944	PC(36:5)+H	PC(36:5)+H	PC(36:5)	C	1.36773	1	PC	diacyl	M+H	C44 H79 N1 O8 P1	0	0	780.552	780.554	1	1.70768e+06	11.4384	11.5343	1.70768e+06	398027	-0.00141437			239460	0	0	36252.1	0	0	76080.8	0	0	288109	0	0	0	0	0	0	27240.9	0	0	0	128387	546779	1.22126e+06
300	13015	150621	6109	TG(12:0_16:1_18:1)+NH4	TG(46:2)+NH4	TG(12:0_16:1_18:1)	A	0.727105	1	TG	triacyl	M+NH4	C49 H94 N1 O6	0	0	792.708	792.708	1	6.80023e+06	20.2656	20.3282	6.80023e+06	295606	0.000748703			0	1.93176e+06	507174	0	0	0	0	397005	0	1.36351e+06	0	1.26615e+06	0	0	0	0	0	0	0	0	0	491526	0
301	8241	158363	3879	PC(20:6_17:1)+Na	PC(37:7)+Na	PC(20:6_17:1)	C	0.525661	1	PC	diacyl	M+Na	C45 H76 N1 Na1 O8 P1	0	0	812.519	812.52	1	3.06146e+06	13.5891	13.5692	3.06146e+06	77123.8	-0.00116111			127022	0	52093	24415.8	0	0	0	0	0	102117	73926.6	0	0	0	0	0	0	0	69630.5	0	0	0	0
302	15258	183291	7262	TG(16:0_17:0_18:1)+NH4	TG(51:1)+NH4	TG(16:0_17:0_18:1)	A	0.376941	1	TG	triacyl	M+NH4	C54 H106 N1 O6	0	0	864.802	864.801	1	1.62949e+07	22.0104	22.0359	1.62949e+07	1.2122e+06	0.000795791			170143	151027	0	119295	116029	0	123463	133268	107834	357008	108456	0	0	254527	0	0	0	108308	218143	0	2.39815e+06	1.96104e+06	0
303	14193	185882	6660	TG(16:1_18:1_18:3)+NH4	TG(52:5)+NH4	TG(16:1_18:1_18:3)	B	0.644951	1	TG	triacyl	M+NH4	C55 H100 N1 O6	0	0	870.755	870.755	1	7.15391e+06	20.5228	20.5977	7.15391e+06	1.00759e+06	0.000640264			0	1.26197e+06	234275	0	70855.9	464221	197726	1.16635e+06	0	85591.5	0	178155	0	0	0	186878	0	675164	0	178661	152068	0	100403
304	17204	188567	8304	TG(16:0_18:1_18:1)+NH4	TG(52:2)+NH4	TG(16:0_18:1_18:1)	A	1.03484	1	TG	triacyl	M+NH4	C55 H106 N1 O6	0	0	876.801	876.801	1	716268	23.552	23.4315	716268	112552	-1.31315e-05			0	266234	91938.1	525038	0	0	0	0	0	304099	0	0	0	0	0	145924	0	0	0	158030	226540	0	71432.8
305	9748	210312	4489	PG(19:1_27:8)+H	PG(46:9)+H	PG(19:1_27:8)	C	0.00751275	1	PG	diacyl	M+H	C52 H86 O10 P1	0	0	901.599	901.595	1	581051	15.2418	15.2328	581051	29708.3	0.00338218			0	0	0	0	0	0	0	0	0	0	0	0	0	0	0	0	0	0	0	0	0	0	0
306	14214	235717	6679	TG(16:0_18:2_22:6)+NH4	TG(56:8)+NH4	TG(16:0_18:2_22:6)	A	0.798076	1	TG	triacyl	M+NH4	C59 H102 N1 O6	0	0	920.771	920.77	1	1.06876e+06	20.5819	20.6021	1.06876e+06	69504	0.000492643			83485.5	403387	0	97109.2	74653.8	0	52363.5	0	188035	0	0	0	0	0	240704	0	77382.5	132234	332109	0	0	0	0
307	15476	253467	7475	TG(18:1_18:2_21:2)+NH4	TG(57:5)+NH4	TG(18:1_18:2_21:2)	C	0.91099	1	TG	triacyl	M+NH4	C60 H110 N1 O6	0	0	940.832	940.833	1	2.03192e+06	21.4405	21.477	2.03192e+06	139622	-0.000343423			0	0	211322	0	46093.2	96249	102999	0	49042.6	169679	0	0	121883	0	80960.3	111041	0	0	115026	0	190955	0	164437
308	8932	33018	4096	DG(O-15:1_22:7)+Na	DG(O-37:8)+Na	DG(O-15:1_22:7)	C	0.417346	1	DG	alkyl-acyl	M+Na	C40 H64 Na1 O4	0	0	631.471	631.47	1	1.11985e+06	13.8894	13.9802	1.11985e+06	280434	0.00102367			677194	0	85851.5	0	300572	0	0	277713	500209	0	354146	0	154013	156527	365567	505545	365813	0	399619	253516	0	443983	0
309	14299	399958	6775	TG(57:15_28:5)+NH4	TG(85:20)+NH4	TG(57:15_28:5)	C	0.00698998	1	TG	triacyl	M+NH4	C88 H136 N1 O6	0	0	1303.04	1303.04	1	4.93976e+06	21.3119	21.334	4.93976e+06	352903	0.000892557			0	81177	0	107514	103218	0	309769	0	0	414160	80251.9	331946	0	0	0	103790	107422	0	362210	0	0	397290	413008
310	14920	45705	6939	DG(O-21:3_18:2)+H	DG(O-39:5)+H	DG(O-21:3_18:2)	C	0.911363	1	DG	alkyl-acyl	M+H	C42 H75 O4	0	0	643.566	643.566	1	6.49845e+06	21.774	21.7826	6.49845e+06	425762	0.00030041			109478	135111	482804	137668	145037	452324	388811	126382	0	0	121437	0	424760	414212	140553	0	0	375827	382554	0	0	0	0
312	6328	9273	2878	WE(O-37:5)+Na	WE(O-37:5)+Na	WE(O-37:5)	C	0.270506	1	WE	Wax monoesters	M+Na	C37 H64 Na1 O2	0	0	563.482	563.48	1	524607	10.7736	10.7629	524607	62338.9	0.00185283			0	0	0	0	125328	114419	0	0	0	130995	0	137978	104233	0	0	0	0	0	0	15377.2	130453	0	0
313	2862	9768	1195	WE(O-38:8)+NH4	WE(O-38:8)+NH4	WE(O-38:8)	C	0.0326918	1	WE	Wax monoesters	M+NH4	C38 H64 N1 O2	0	0	566.495	566.493	1	825072	6.37211	6.39741	825072	73165	0.00177317			87042.6	0	0	104623	102726	269389	136666	0	52721.8	421581	0	237782	0	0	0	0	0	0	374251	410436	0	0	137164
314	6349	10010	2897	TG(8:0_22:0)+NH4	TG(30:0)+NH4	TG(8:0_22:0)	C	0.0563445	1	TG	triacyl	M+NH4	C33 H66 N1 O6	0	0	572.49	572.488	1	1.94378e+06	11.339	11.3307	1.94378e+06	248527	0.00155217			49876.2	50236	0	0	66876.6	157896	0	0	22457.5	0	42023.6	0	0	0	0	0	0	0	0	154142	0	0	111334
315	9097	110507	4225	PE(P-18:0_20:4)+H	PE(P-38:4)+H	PE(P-18:0_20:4)	C	0.550691	1	PE	alkenyl-acyl	M+H	C43 H79 N1 O7 P1	0	0	752.561	752.559	1	2.37729e+06	14.329	14.2319	2.37729e+06	263992	0.0019868			701157	0	517560	172527	197861	511322	0	0	233278	0	105379	0	402117	882194	102826	0	0	0	0	291832	0	0	0
316	12876	110827	6012	TG(13:0_14:0_16:1)+NH4	TG(43:1)+NH4	TG(13:0_14:0_16:1)	A	0.524869	1	TG	triacyl	M+NH4	C46 H90 N1 O6	0	0	752.678	752.676	1	779340	19.5505	19.7467	779340	108190	0.00199258			0	193024	0	0	0	187851	0	0	215785	0	249700	0	0	0	0	31999.8	83759	0	0	0	24583.8	0	0
317	12899	113031	6033	TG(27:0_8:0_8:0)+NH4	TG(43:0)+NH4	TG(27:0_8:0_8:0)	C	0.0492966	1	TG	triacyl	M+NH4	C46 H92 N1 O6	0	0	754.694	754.692	1	507290	19.4926	19.4961	507290	188670	0.00192736			0	0	129885	189676	178124	337529	0	227989	0	0	173669	0	0	263476	0	194841	205729	0	0	166619	0	196666	0
318	14189	113181	6712	TG(13:0_14:0_16:0)+NH4	TG(43:0)+NH4	TG(13:0_14:0_16:0)	A	0.488556	1	TG	triacyl	M+NH4	C46 H92 N1 O6	0	0	754.694	754.692	1	3.85121e+06	20.5017	20.5639	3.85121e+06	468626	0.00192736			0	188373	69377.2	79148.4	0	0	97875.4	238383	0	44999.8	92186.1	0	279070	382708	235724	0	0	74781.1	106146	409111	0	95707.2	0
319	12984	127288	6106	TG(8:0_18:0_18:0)+NH4	TG(44:0)+NH4	TG(8:0_18:0_18:0)	C	0.0460608	1	TG	triacyl	M+NH4	C47 H94 N1 O6	0	0	768.71	768.708	1	1.08436e+07	20.2617	20.2892	1.08436e+07	1.00725e+06	0.00209743			0	0	0	0	0	0	0	0	0	0	0	1.71029e+06	0	0	0	0	0	0	0	0	0	0	0
320	8987	13404	4136	DG(O-15:1_18:0)+NH4	DG(O-33:1)+NH4	DG(O-15:1_18:0)	C	0.240398	1	DG	alkyl-acyl	M+NH4	C36 H74 N1 O4	0	0	584.563	584.561	1	589861	14.0004	14.0123	589861	170151	0.00188218			0	107031	0	0	171166	0	0	0	160953	0	0	0	0	0	0	0	156568	0	141099	137685	144611	0	0
321	14226	134845	6749	TG(14:0_15:0_16:1)+NH4	TG(45:1)+NH4	TG(14:0_15:0_16:1)	A	0.746358	1	TG	triacyl	M+NH4	C48 H94 N1 O6	0	0	780.71	780.708	1	7.00788e+06	20.5888	20.6864	7.00788e+06	800263	0.00252298			359928	134538	577056	109137	377710	170699	512246	108555	92009.9	0	319336	0	361233	575509	128742	460510	0	29615.1	0	895312	119761	59984.9	0
322	13001	141643	6120	TG(12:0_16:1_18:2)+NH4	TG(46:3)+NH4	TG(12:0_16:1_18:2)	A	0.553704	1	TG	triacyl	M+NH4	C49 H92 N1 O6	0	0	790.694	790.692	1	773280	19.4617	19.6754	773280	249602	0.00184423			0	111194	0	0	0	188745	0	0	0	510842	0	0	0	393047	0	0	0	0	585475	487352	0	0	0
323	14276	149611	6795	TG(14:0_16:0_17:0)+NH4	TG(47:0)+NH4	TG(14:0_16:0_17:0)	C	0.440043	1	TG	triacyl	M+NH4	C50 H100 N1 O6	0	0	810.757	810.755	1	5.96975e+06	21.2051	21.285	5.96975e+06	1.02118e+06	0.00198746			170158	0	0	0	188152	3.73496e+06	242111	258083	186971	0	264350	0	0	0	159664	213820	220191	0	0	0	160794	0	0
324	7399	153036	3510	SM(d43:7)+H	SM(d43:7)+H	SM(d43:7)	C	0.200602	1	SM	acyl	M+H	C48 H86 N2 O6 P1	0	0	817.618	817.622	1	588826	11.6472	11.627	588826	48222.7	-0.00361458			0	0	0	0	0	0	0	0	0	0	0	0	0	0	0	0	0	0	0	0	0	0	47263.4
325	14339	154856	6850	TG(14:0_16:1_18:1)+NH4	TG(48:2)+NH4	TG(14:0_16:1_18:1)	A	0.950453	1	TG	triacyl	M+NH4	C51 H98 N1 O6	0	0	820.742	820.739	1	1.97495e+06	21.5119	21.4833	1.97495e+06	140581	0.00263489			0	0	0	1.23767e+06	0	2.48135e+07	8.50449e+06	0	0	0	2.21415e+06	0	0	1.78284e+07	9062.51	0	0	0	70035	0	0	0	0
326	3206	15686	1351	TG(P-28:8_2:0_4:0)+NH4	TG(P-34:8)+NH4	TG(P-28:8_2:0_4:0)	C	0.135802	1	TG	alkenyl-acyl	M+NH4	C37 H58 N1 O5	0	0	596.433	596.431	1	562839	6.74855	6.72357	562839	45585.4	0.00185475			0	63441.9	0	0	67688.3	0	185923	0	65468.2	0	0	245193	0	161716	58218.7	0	0	0	214252	0	0	0	232565
327	14321	160526	6835	TG(15:0_16:0_18:1)+NH4	TG(49:1)+NH4	TG(15:0_16:0_18:1)	A	0.751864	1	TG	triacyl	M+NH4	C52 H102 N1 O6	0	0	836.773	836.77	1	1.65329e+07	21.6034	21.7185	1.65329e+07	2.17214e+06	0.00246369			0	6.52505e+06	0	0	1.78323e+06	309071	304399	0	2.67433e+06	0	1.85909e+06	4.07323e+06	191100	430747	3.87852e+06	1.97055e+06	2.46315e+06	234251	0	263683	4.98577e+06	3.68577e+06	3.96421e+06
328	14380	170186	6886	TG(16:1_16:0_18:0)+NH4	TG(50:1)+NH4	TG(16:1_16:0_18:0)	C	0.256495	1	TG	triacyl	M+NH4	C53 H104 N1 O6	0	0	850.788	850.786	1	1.01669e+06	21.3744	21.3581	1.01669e+06	59410.6	0.00216786			36240.7	0	0	175080	0	0	0	0	0	551850	5.38431e+06	0	0	250369	0	0	0	0	0	0	0	0	0
329	874	1885	371	DG(18:4_5:0)+Na	DG(23:4)+Na	DG(18:4_5:0)	C	0.0883614	1	DG	diacyl	M+Na	C26 H42 Na1 O5	0	0	457.292	457.292	1	1.01836e+06	1.9137	2.11235	1.01836e+06	173693	-0.000234849			737717	0	0	324251	805072	0	0	368281	0	0	0	0	0	0	0	733999	0	0	0	0	166910	0	178187
330	842	196	345	MG(O-19:3)+NH4	MG(O-19:3)+NH4	MG(O-19:3)	C	0.10695	1	MG	monoalkyl	M+NH4	C22 H44 N1 O3	0	0	370.333	370.332	1	385191	2.47195	2.48055	385191	11654.3	0.00111318			0	0	10393	0	30182.2	0	136152	0	79865.4	0	663288	0	39537.3	0	0	291005	200121	88949.2	0	0	0	0	0
331	13229	203796	6315	TG(18:0_17:0_18:2)+NH4	TG(53:2)+NH4	TG(18:0_17:0_18:2)	C	0.507471	1	TG	triacyl	M+NH4	C56 H108 N1 O6	0	0	890.82	890.817	1	902970	19.529	19.557	902970	96480.5	0.00304933			0	0	0	0	0	0	0	0	0	0	0	0	0	0	0	325654	0	107155	0	0	0	0	0
332	15850	228173	7613	TG(15:0_16:0_23:0)+NH4	TG(54:0)+NH4	TG(15:0_16:0_23:0)	A	0.890311	1	TG	triacyl	M+NH4	C57 H114 N1 O6	0	0	908.867	908.864	1	3.22846e+07	22.5397	22.5856	3.22846e+07	2.37678e+06	0.0025722			1.62979e+06	0	0	1.83379e+06	0	0	0	0	1.72428e+06	2.10875e+06	0	0	0	2.72334e+06	0	0	0	0	2.14181e+06	0	0	0	0
333	14453	230778	6959	TG(18:1_19:1_18:2)+NH4	TG(55:4)+NH4	TG(18:1_19:1_18:2)	C	0.701682	1	TG	triacyl	M+NH4	C58 H108 N1 O6	0	0	914.819	914.817	1	1.95937e+06	21.3571	21.4172	1.95937e+06	188411	0.00238012			0	0	0	0	0	0	0	0	0	0	0	0	133232	0	0	0	0	0	0	0	0	0	0
334	13990	2473	6513	DG(6:0_19:2)+H	DG(25:2)+H	DG(6:0_19:2)	C	0.685952	1	DG	diacyl	M+H	C28 H51 O5	0	0	467.375	467.373	1	1.38757e+06	20.7086	20.8082	1.38757e+06	196505	0.00153928			47888.9	116453	53742.6	84021.1	0	0	0	61552.1	111939	0	0	273266	0	45264.3	0	0	0	0	320350	267157	0	156697	94948.3
335	11461	256294	5329	TG(O-60:18)+H	TG(O-60:18)+H	TG(O-60:18)	C	2.18485	1	TG	alkyl-acyl	M+H	C63 H89 O5	0	0	925.671	925.67	1	3.3668e+07	16.8569	16.9635	3.3668e+07	4.56464e+06	0.00016841			830979	0	0	1.73805e+06	0	8.78008e+06	0	3.73411e+06	0	5.22672e+06	2.1165e+06	0	0	0	1.21115e+06	0	3.669e+06	2.41827e+06	0	2.43345e+06	0	5.41552e+06	4.37767e+06
336	15965	279448	7731	PG(25:1_24:0)+H	PG(49:1)+H	PG(25:1_24:0)	C	0.299373	1	PG	diacyl	M+H	C55 H108 O10 P1	0	0	959.768	959.767	1	8.99257e+06	22.6125	22.6279	8.99257e+06	687883	0.00062493			0	0	532739	0	0	578940	527706	0	0	0	0	699214	0	0	0	0	0	479511	0	721077	684333	0	668207
337	9849	301387	4583	TG(22:7_13:1_28:8)+NH4	TG(63:16)+NH4	TG(22:7_13:1_28:8)	C	0.29927	1	TG	triacyl	M+NH4	C66 H100 N1 O6	0	0	1002.76	1002.75	1	1.30668e+07	15.202	15.2759	1.30668e+07	1.53828e+06	0.00303505			73833.6	158814	564045	194457	215706	218761	1.15474e+06	0	409439	978571	200856	0	814043	0	226007	0	88642.8	772418	0	0	0	0	1.40454e+06
338	12623	30460	5823	Cer(d18:1_24:0)+H-H2O	Cer(d42:1)+H-H2O	Cer(d18:1_24:0)	C	1.29728	1	Cer	acylsphingosines	M+H-H2O	C42 H82 N1 O2	0	0	632.636	632.634	1	3.12979e+06	18.73	18.687	3.12979e+06	254021	0.00222335			70581.7	77725.8	379275	335379	0	55933.5	0	64694.9	77629.8	301306	299010	0	0	272156	0	62964.9	98654.8	361500	181058	138109	0	0	0
339	2052	3579	886	WE(O-32:6)+Na	WE(O-32:6)+Na	WE(O-32:6)	C	0.0645113	1	WE	Wax monoesters	M+Na	C32 H52 Na1 O2	0	0	491.386	491.386	1	1.06706e+06	5.40763	5.43837	1.06706e+06	39839.6	-0.000209031			0	0	0	0	0	72719.2	87713.2	0	0	26003.5	0	0	0	63496.5	0	0	0	81004.8	25457.7	0	115399	130648	0
340	10876	36746	4942	TG(O-15:1_18:0_3:0)+NH4	TG(O-36:1)+NH4	TG(O-15:1_18:0_3:0)	B	0.519178	1	TG	alkyl-acyl	M+NH4	C39 H78 N1 O5	0	0	640.589	640.587	1	497667	16.5566	16.5352	497667	54231	0.00109953			0	131752	20099.9	0	0	49446.3	0	0	79771.2	0	562895	0	0	0	78290.8	71748.4	0	0	224767	0	0	0	41714.6
341	13998	3738	6521	DG(6:0_21:3)+H	DG(27:3)+H	DG(6:0_21:3)	C	0.707207	1	DG	diacyl	M+H	C30 H53 O5	0	0	493.39	493.389	1	431737	20.8963	20.8674	431737	50247.3	0.00139727			0	0	0	0	0	0	0	0	0	0	0	56348.5	0	0	28839	0	0	0	0	52190.7	0	0	0
342	6422	49889	2956	DG(O-17:3_23:7)+NH4	DG(O-40:10)+NH4	DG(O-17:3_23:7)	C	0.27273	1	DG	alkyl-acyl	M+NH4	C43 H70 N1 O4	0	0	664.531	664.53	1	685892	10.8342	10.8399	685892	70366.5	0.00147981			0	0	0	0	0	0	0	0	0	0	0	59417.3	0	0	0	0	0	0	0	0	0	0	0
344	7213	10942	3385	WE(O-38:5)+Na	WE(O-38:5)+Na	WE(O-38:5)	C	0.247774	1	WE	Wax monoesters	M+Na	C38 H66 Na1 O2	0	0	577.496	577.496	1	743979	11.5843	11.9146	743979	195695	0.000110693			0	147494	0	136351	164093	114893	166669	0	0	0	134443	0	0	90863.1	145131	124827	0	157363	0	0	0	0	170741
345	14706	173336	7076	TG(16:0_17:1_18:1)+NH4	TG(51:2)+NH4	TG(16:0_17:1_18:1)	A	0.48702	1	TG	triacyl	M+NH4	C54 H104 N1 O6	0	0	862.788	862.786	1	3.17727e+07	21.5971	21.7142	3.17727e+07	4.06628e+06	0.00203448			180608	0	237845	105248	192824	688774	258132	0	196564	6.25857e+06	410201	193068	0	282468	0	275234	148416	211134	412676	151260	238360	155565	181668
346	12520	202850	5836	TG(18:1_18:1_18:3)+H	TG(54:5)+H	TG(18:1_18:1_18:3)	B	0.555047	1	TG	triacyl	M+H	C57 H101 O6	0	0	881.762	881.759	1	501057	18.5879	18.5475	501057	41784.5	0.0030436			0	0	0	0	0	0	0	0	0	0	0	0	0	0	0	0	0	0	44431.2	0	54624.8	0	36914.7
347	15901	209	7528	Ch+H-H2O	Ch+H-H2O	Ch()	A	0.195404	1	Ch	cholesterol	M+H-H2O	C27 H45	0	0	369.352	369.352	1	840674	22.7375	22.2588	840674	251902	0.000910943			38579.9	42011.1	0	56000.3	0	0	0	489830	368693	0	0	0	0	0	27109.5	0	0	0	0	0	110323	0	0
348	16277	219507	7877	TG(15:0_16:0_22:0)+NH4	TG(53:0)+NH4	TG(15:0_16:0_22:0)	A	0.738293	1	TG	triacyl	M+NH4	C56 H112 N1 O6	0	0	894.851	894.848	1	7.41222e+06	22.409	22.4881	7.41222e+06	823217	0.00254919			700338	0	848906	0	0	1.22401e+06	0	865965	0	0	0	0	0	1.0958e+06	0	820049	0	256451	0	908194	0	950631	0
349	14972	350305	7330	TG(25:4_16:0_18:0)+NH4	TG(59:4)+NH4	TG(25:4_16:0_18:0)	C	0.456502	1	TG	triacyl	M+NH4	C62 H116 N1 O6	0	0	970.881	970.88	1	3.54636e+06	21.7857	21.7907	3.54636e+06	278777	0.00160562			97544.9	0	0	0	110996	221417	0	106544	101093	0	0	232522	0	244307	127839	90568.8	122000	292689	0	0	234094	0	0
350	13769	427135	6706	TG(60:14_20:5)+NH4	TG(80:19)+NH4	TG(60:14_20:5)	C	0.0259034	1	TG	triacyl	M+NH4	C83 H128 N1 O6	0	0	1234.98	1234.97	1	708977	20.2723	20.3037	708977	73429.9	0.00308395			0	0	0	0	0	0	0	0	0	0	0	0	0	0	0	0	0	0	67074.9	0	0	0	0
351	14484	64158	6871	WE(O-45:3)+NH4	WE(O-45:3)+NH4	WE(O-45:3)	C	0.106728	1	WE	Wax monoesters	M+NH4	C45 H88 N1 O2	0	0	674.682	674.681	1	545365	20.5171	20.5104	545365	85846.8	0.00126016			0	0	65746.8	118806	0	116089	69288.4	0	80575.8	74662.8	138662	0	102710	129277	92911.7	0	114213	154830	0	117845	107998	100456	0
352	8767	113633	4021	PC(16:0_16:0)+Na	PC(32:0)+Na	PC(16:0_16:0)	A	2.09451	1	PC	diacyl	M+Na	C40 H80 N1 Na1 O8 P1	0	0	756.552	756.551	1	642542	13.9579	14.0709	642542	147806	0.000878029			0	0	0	0	0	0	0	0	0	0	0	0	131165	374060	0	0	0	0	0	0	0	0	0
353	12457	128208	5747	TG(10:0_16:0_18:0)+NH4	TG(44:0)+NH4	TG(10:0_16:0_18:0)	C	0.0467913	1	TG	triacyl	M+NH4	C47 H94 N1 O6	0	0	768.709	768.708	1	33346.5	20.2664	20.3391	33346.5	3426.98	0.000959969			0	0	2.13229e+06	983215	1.05715e+06	2.40004e+06	2.07573e+06	1.13905e+06	0	866537	231619	0	1.1675e+06	2.19757e+06	0	948354	0	2.00308e+06	1.18616e+06	830110	0	0	0
354	7094	155576	3346	PC(38:6)+H	PC(38:6)+H	PC(38:6)	C	1.62941	1	PC	diacyl	M+H	C46 H81 N1 O8 P1	0	0	806.568	806.569	1	833837	12.0133	12.0298	833837	184902	-0.00143711			0	0	0	0	114198	282012	132764	0	0	0	241034	0	309105	0	0	0	0	0	0	0	0	0	0
355	15371	225279	7358	TG(18:1_18:1_18:2)+NH4	TG(54:4)+NH4	TG(18:1_18:1_18:2)	A	0.83202	1	TG	triacyl	M+NH4	C57 H106 N1 O6	0	0	900.802	900.801	1	526973	22.5954	22.5654	526973	24258	0.000786485			0	0	0	0	0	0	0	0	0	0	0	0	0	0	0	0	0	0	0	0	0	542751	163545
356	6846	28699	3143	WE(O-43:11)+NH4	WE(O-43:11)+NH4	WE(O-43:11)	C	0.140225	1	WE	Wax monoesters	M+NH4	C43 H68 N1 O2	0	0	630.525	630.524	1	688770	12.2144	12.2379	688770	71967.9	0.000666437			94892	40649.7	0	50281.3	0	47198.5	54355.1	0	0	42797.3	57698.1	36342.6	32983.7	37528.4	0	74376.5	0	0	0	288019	290978	242136	0
357	7689	3292	3483	WE(O-14:1_19:4)+NH4	WE(O-33:5)+NH4	WE(O-14:1_19:4)	C	0.432188	1	WE	Wax monoesters	M+NH4	C33 H60 N1 O2	0	0	502.462	502.462	1	1.64551e+06	13.4368	13.4531	1.64551e+06	70973.9	0.000339664			0	0	0	0	0	0	0	0	0	0	63797.5	0	0	0	0	69023.4	0	0	0	0	0	0	0
358	15651	353235	7643	TG(16:0_23:0_24:0)+NH4	TG(63:0)+NH4	TG(16:0_23:0_24:0)	A	0.554608	1	TG	triacyl	M+NH4	C66 H132 N1 O6	0	0	1035.01	1035	1	657106	23.3037	23.271	657106	61825.5	0.00353599			0	21635.8	0	83744.9	0	65071	0	0	0	0	0	0	64775.6	0	33231.3	0	0	68015.6	53133.6	0	0	0	0
359	10702	118203	5119	DG(O-26:6_18:0)+H	DG(O-44:6)+H	DG(O-26:6_18:0)	C	0.205543	1	DG	alkyl-acyl	M+H	C47 H83 O4	0	0	711.629	711.629	1	954039	15.375	15.4134	954039	102602	0.000139538			0	120835	0	32530.9	0	0	0	0	108138	0	102602	0	0	0	0	114452	100309	0	0	0	0	0	0
360	9735	174472	4883	PC(O-34:1)+H	PC(O-34:1)+H	PC(O-34:1)	C	0.728524	1	PC	alkyl-acyl	M+H	C42 H85 N1 O7 P1	0	0	746.607	746.606	1	711389	15.2186	15.2087	711389	36318.5	0.00165395			0	0	0	0	0	0	0	0	0	0	36318.5	0	40415.8	0	0	0	0	0	330537	0	0	0	0
361	7422	190107	3631	PC(16:0_16:1)+Na	PC(32:1)+Na	PC(16:0_16:1)	A	0.395504	1	PC	diacyl	M+Na	C40 H78 N1 Na1 O8 P1	0	0	754.535	754.536	1	1.40774e+06	12.693	12.6653	1.40774e+06	24508.6	-0.000799943			195108	0	0	56862.8	72157.4	0	0	69363.5	0	0	24508.6	0	0	459928	42648.6	0	69706.1	0	0	0	134695	0	0
362	9626	206881	4794	PC(O-36:3)+H	PC(O-36:3)+H	PC(O-36:3)	C	1.11164	1	PC	alkyl-acyl	M+H	C44 H85 N1 O7 P1	0	0	770.605	770.606	1	1.16395e+06	13.9709	13.9415	1.16395e+06	287994	-0.000365711			0	158738	353585	0	0	0	0	0	0	637802	287994	204654	0	22703.8	0	446757	457248	0	674566	0	87440.1	0	1.47616e+06
363	15937	257	7951	Ch+H-H2O	Ch+H-H2O	Ch()	A	0.50383	1	Ch	cholesterol	M+H-H2O	C27 H45	0	0	369.352	369.352	1	7.29763e+06	22.3587	21.4174	7.29763e+06	4.22808e+06	0.000289586			0	0	0	115135	0	0	0	781982	0	317841	4.22808e+06	127243	0	0	0	116308	817309	0	0	615494	0	759047	207543
364	5024	28452	2469	DG(17:3_18:2)+H	DG(35:5)+H	DG(17:3_18:2)	C	1.2804	1	DG	diacyl	M+H	C38 H65 O5	0	0	601.481	601.483	1	6.43347e+07	8.84043	8.98955	6.43347e+07	6.9951e+06	-0.00208152			143345	0	1.41381e+06	0	0	1.40345e+06	1.20091e+06	947675	0	0	6.9951e+06	0	1.4669e+06	1.53615e+06	0	0	0	1.34628e+06	75663.2	0	0	0	0
365	18628	312288	9651	PEt(O-19:0_23:0)+K	PEt(O-42:0)+K	PEt(O-19:0_23:0)	C	0.0379288	1	PEt	alkyl-acyl	M+K	C47 H95 K1 O7 P1	0	0	841.645	841.645	1	527354	24.4089	24.0657	527354	238150	0.000793764			0	0	0	0	0	0	0	0	0	0	238150	0	562970	644947	0	0	0	195071	0	0	0	0	0
366	14730	315383	7597	TG(15:0_18:2_18:2)+H	TG(51:4)+H	TG(15:0_18:2_18:2)	C	0.0931454	1	TG	triacyl	M+H	C54 H97 O6	0	0	841.727	841.728	1	682965	20.9619	20.9346	682965	60056.9	-0.0013054			0	0	0	65727.3	73510.2	0	0	0	77995.9	0	60056.9	0	0	0	61582.1	42892	56400.5	394575	0	0	0	0	0
367	9877	545304	4987	TG(P-28:8_4:0_30:8)+NH4	TG(P-62:16)+NH4	TG(P-28:8_4:0_30:8)	C	0.236385	1	TG	alkenyl-acyl	M+NH4	C65 H98 N1 O5	0	0	972.744	972.744	1	1.61336e+07	14.9401	15.0292	1.61336e+07	2.07028e+06	0.0004834			2.74756e+06	0	8.97164e+06	1.21342e+06	2.40515e+06	5.84388e+06	1.40298e+06	831126	2.9415e+06	3.21196e+06	2.07028e+06	0	4.06313e+06	0	1.12781e+06	2.97223e+06	1.30672e+06	2.37161e+06	0	519321	0	0	1.02916e+07
368	14654	422162	7435	TG(15:0_18:1_30:1)+NH4	TG(63:2)+NH4	TG(15:0_18:1_30:1)	A	0.520457	1	TG	triacyl	M+NH4	C66 H128 N1 O6			1030.97	1030.97	1	886625	23.02	22.9864	886625	109641	0.000563573			0	0	0	0	0	0	0	0	0	0	88889.2	0	0	0	0	65555.1	109641	0	0	0	0	0	0
369	6497	6357	3127	WE(O-16:2_20:3)+Na	WE(O-36:5)+Na	WE(O-16:2_20:3)	C	0.359502	1	WE	Wax monoesters	M+Na	C36 H62 Na1 O2	0	0	549.463	549.464	1	646048	10.4406	10.4292	646048	86447	-0.00116916			0	0	770689	0	0	877899	673577	0	0	0	743767	0	86447	765836	0	0	0	640583	0	0	0	0	0
370	1815	1	755	SPH(d14:2)+H	SPH(d14:2)+H	SPH(d14:2)	C	0.00361179	1	SPH	deoxySphingosine	M+H	C14 H28 N1 O1	0	0	226.217	226.217	1	836733	5.57218	5.68797	836733	120637	0.000725314			1.15256e+06	0	606610	0	0	0	127433	0	0	46626.7	0	0	0	0	377471	0	1.60458e+06	84508.3	64152.9	46018.6	275289	17172.4	0
371	2006	10929	1023	WE(O-39:9)+NH4	WE(O-39:9)+NH4	WE(O-39:9)	C	0.0507567	1	WE	Wax monoesters	M+NH4	C39 H64 N1 O2	0	0	578.494	578.493	1	548357	3.88303	4.10172	548357	236870	0.000471252			0	0	0	0	0	0	0	0	0	0	0	0	236870	0	0	0	0	0	0	0	97830.3	0	0
372	12332	240595	5731	SM(d44:5)+H	SM(d44:5)+H	SM(d44:5)	C	0.567554	1	SM	acyl	M+H	C49 H92 N2 O6 P1	0	0	835.667	835.669	1	365365	17.1713	17.1528	365365	39836.8	-0.00170941			0	0	0	0	0	0	0	0	0	0	0	0	39836.8	430407	182217	0	0	0	62476.5	0	145437	50167.9	42796.1
373	14802	198310	6952	TG(O-15:2_18:1_19:2)+H	TG(O-52:5)+H	TG(O-15:2_18:1_19:2)	C	0.445895	1	TG	alkyl-acyl	M+H	C55 H99 O5	0	0	839.751	839.749	1	3.63096e+06	21.5695	21.5435	3.63096e+06	204135	0.00274474			0	0	0	0	0	0	0	0	0	0	0	0	0	0	0	0	0	0	0	0	0	0	0
374	15829	208279	7358	TG(O-18:3_16:0_18:1)+H	TG(O-52:4)+H	TG(O-18:3_16:0_18:1)	C	0.505312	1	TG	alkyl-acyl	M+H	C55 H101 O5	0	0	841.767	841.764	1	4.4083e+06	21.9047	21.882	4.4083e+06	182624	0.00232719			0	0	0	0	0	0	0	0	0	0	0	0	0	0	0	0	0	0	0	0	0	0	0
375	11085	197171	5299	TG(16:2_16:0_18:0)+NH4	TG(50:2)+NH4	TG(16:2_16:0_18:0)	C	0.678506	1	TG	triacyl	M+NH4	C53 H102 N1 O6	0	0	848.772	848.77	1	5.01649e+07	20.969	21.0692	5.01649e+07	5.72975e+06	0.00189164			5.72975e+06	6.27112e+06	0	0	0	0	0	4.25317e+06	0	1.57011e+06	0	0	0	0	0	3.21298e+06	0	0	8.73032e+06	0	0	0	1.27313e+06
376	11401	190606	5458	TG(15:0_18:1_18:2)+Na	TG(51:3)+Na	TG(15:0_18:1_18:2)	A	0.854424	1	TG	triacyl	M+Na	C54 H98 Na1 O6	0	0	865.728	865.726	1	767354	21.3744	21.3486	767354	75267	0.00240597			0	0	160751	95178.1	132162	67177.7	122462	60783.1	85947.8	84083.2	0	96700.2	0	0	93709.6	0	68294.9	103075	0	0	189654	0	113429
377	18484	291111	8911	TG(16:0_18:1_18:1)+NH4	TG(52:2)+NH4	TG(16:0_18:1_18:1)	A	0.90327	1	TG	triacyl	M+NH4	C55 H106 N1 O6	0	0	876.804	876.801	1	334672	25.4559	25.31	334672	108971	0.00256593			0	0	0	0	0	0	0	0	0	0	0	0	0	0	0	0	0	0	0	0	0	0	0
378	11492	229145	5547	TG(18:2_16:0_18:1)+Na	TG(52:3)+Na	TG(18:2_16:0_18:1)	C	1.19876	1	TG	triacyl	M+Na	C55 H100 Na1 O6	0	0	879.744	879.741	1	3.1029e+07	21.5729	21.5458	3.1029e+07	2.24667e+06	0.00232154			2.68658e+06	0	4.6822e+06	0	0	0	3.22191e+06	3.95041e+06	0	2.88665e+06	0	3.01953e+06	0	0	2.03888e+06	0	2.55224e+07	3.08502e+06	5.06129e+06	0	3.59453e+06	0	2.67453e+06
379	11330	269715	5515	TG(17:0_18:1_18:1)+NH4	TG(53:2)+NH4	TG(17:0_18:1_18:1)	A	0.530011	1	TG	triacyl	M+NH4	C56 H108 N1 O6	0	0	890.82	890.817	1	2.6628e+07	21.9856	22.0184	2.6628e+07	2.11659e+06	0.00306679			2.11659e+06	4.37785e+06	219252	112933	105666	0	0	2.88196e+06	0	0	0	119922	0	0	136532	4.72428e+06	0	157297	0	0	0	0	0
380	15475	383904	7614	TG(17:1_18:1_18:2)+Na	TG(53:4)+Na	TG(17:1_18:1_18:2)	A	0.93443	1	TG	triacyl	M+Na	C56 H100 Na1 O6	0	0	891.742	891.741	1	942302	21.3867	21.3591	942302	61616	0.00101572			0	81868	75215.5	0	0	173325	0	0	0	0	0	0	0	61616	0	51179.3	0	39465.5	53960.3	0	69956.7	0	0
381	11414	352019	5470	TG(16:0_18:1_22:5)+Na	TG(56:6)+Na	TG(16:0_18:1_22:5)	A	1.55949	1	TG	triacyl	M+Na	C59 H102 Na1 O6	0	0	929.759	929.757	1	1.06297e+06	21.3836	21.4242	1.06297e+06	132764	0.00200972			99212.2	0	317997	68778	93266.8	0	125957	130153	94113.6	115302	0	252949	64970.7	6.7555e+06	0	0	0	157439	0	91053.3	202993	0	142292
382	13656	408246	6515	TG(16:0_18:3_22:6)+NH4	TG(56:9)+NH4	TG(16:0_18:3_22:6)	A	0.631509	1	TG	triacyl	M+NH4	C59 H100 N1 O6	0	0	918.757	918.755	1	1.144e+06	19.7673	19.8151	1.144e+06	180689	0.00261778			0	0	0	0	0	0	0	0	0	0	0	0	0	0	0	0	0	0	0	0	0	0	0
383	15904	474534	7431	TG(18:0_18:1_22:4)+H	TG(58:5)+H	TG(18:0_18:1_22:4)	A	0.72404	1	TG	triacyl	M+H	C61 H109 O6	0	0	937.823	937.822	1	2.36901e+06	22.0287	22.0059	2.36901e+06	125047	0.00160136			0	0	0	0	0	0	0	0	0	0	0	0	0	0	0	0	0	0	0	0	0	0	0
384	12698	412536	5951	TG(49:15_20:5)+NH4	TG(69:20)+NH4	TG(49:15_20:5)	C	0.0308319	1	TG	triacyl	M+NH4	C72 H104 N1 O6	0	0	1078.79	1078.79	1	1.24701e+06	18.4256	18.4285	1.24701e+06	148029	0.00366986			0	0	85290.4	0	0	76700.9	29183.9	0	0	29098.3	0	148029	57959.7	0	0	0	0	79152.1	0	13722.8	0	56907.7	95559.1
385	9595	426573	4487	TG(P-28:8_20:4_22:7)+NH4	TG(P-70:19)+NH4	TG(P-28:8_20:4_22:7)	C	0.165348	1	TG	alkenyl-acyl	M+NH4	C73 H108 N1 O5	0	0	1078.82	1078.82	1	5.78807e+06	17.2061	17.1818	5.78807e+06	875537	0.00277148			0	0	0	0	0	0	0	0	0	0	0	0	0	0	0	0	0	0	0	0	0	0	0
386	9858	87827	4519	TG(12:0_14:0_16:1)+NH4	TG(42:1)+NH4	TG(12:0_14:0_16:1)	A	0.813891	1	TG	triacyl	M+NH4	C45 H88 N1 O6	0	0	738.663	738.661	1	496650	19.0515	19.1515	496650	53531.3	0.00207767			53531.3	55553.1	0	0	96327.8	926093	0	211320	0	407236	0	0	0	0	0	0	0	0	1.13252e+06	0	467803	692879	0
387	10034	112800	4671	PC(P-11:0_23:0)+H	PC(P-34:0)+H	PC(P-11:0_23:0)	C	2.1728	1	PC	alkenyl-acyl	M+H	C42 H85 N1 O7 P1	0	0	746.608	746.606	1	645747	15.2414	15.212	645747	112645	0.00227865			141267	254716	0	0	0	0	27105	362778	0	0	0	112645	0	0	202229	0	0	0	0	91332.9	0	0	0
388	11259	133324	5332	TG(15:0_16:1_16:1)+Na	TG(47:2)+Na	TG(15:0_16:1_16:1)	A	0.362914	1	TG	triacyl	M+Na	C50 H92 Na1 O6	0	0	811.681	811.679	1	534724	20.8338	20.8885	534724	101697	0.00199035			115470	145101	0	81483.2	0	0	0	0	0	55572.3	0	0	0	0	0	0	96978	92567.5	0	56239.2	98729.7	74342.4	0
389	7000	1944	3075	WE(O-30:1)+NH4	WE(O-30:1)+NH4	WE(O-30:1)	C	0.724971	1	WE	Wax monoesters	M+NH4	C30 H62 N1 O2	0	0	468.478	468.478	1	486877	13.4274	13.4062	486877	32417.8	0.000679854			0	32417.8	0	37159.3	0	0	0	37014	0	0	0	0	0	0	0	0	0	0	0	0	0	0	0
390	2022	8396	929	WE(O-38:4)+Na	WE(O-38:4)+Na	WE(O-38:4)	C	0.184017	1	WE	Wax monoesters	M+Na	C38 H68 Na1 O2	0	0	579.509	579.511	1	630638	4.77569	4.87444	630638	149157	-0.00249039			0	0	174973	163121	0	12280.7	0	0	0	0	0	0	47408.7	102814	0	177053	0	0	185965	0	0	0	0
391	4185	174935	2288	PEt(19:0_18:0)+Na	PEt(37:0)+Na	PEt(19:0_18:0)	C	1.08588	1	PEt	diacyl	M+Na	C42 H83 Na1 O8 P1	0	0	769.574	769.572	1	5.28936e+06	7.2822	7.26167	5.28936e+06	3.63291e+06	0.00221826			0	0	891920	248067	106644	248242	196694	0	227948	0	0	0	3.63291e+06	3.59375e+06	177494	0	296452	0	0	0	0	0	0
392	6701	123572	3101	PC(O-38:5)+H	PC(O-38:5)+H	PC(O-38:5)	C	1.24829	1	PC	alkyl-acyl	M+H	C46 H85 N1 O7 P1	0	0	794.607	794.606	1	1.80311e+06	13.4118	13.4999	1.80311e+06	152332	0.00110401			166853	0	523240	0	664937	0	0	70904.1	40375.2	0	0	0	37870.6	322540	0	0	666709	0	0	0	0	0	0
393	16851	404	8008	DAP(O-12:0_O-4:0)+H	DAP(O-16:0)+H	DAP(O-12:0_O-4:0)	B	0.977262	1	DAP	dialkyl	M+H	C24 H39 O4	0	0	391.285	391.284	1	503516	23.6331	23.6156	503516	129814	0.000512452			0	0	762201	0	202144	0	0	0	0	149536	0	0	129814	0	0	0	0	89058.9	0	0	0	838495	0
394	11321	172097	5387	TG(16:1_16:1_18:1)+Na	TG(50:3)+Na	TG(16:1_16:1_18:1)	A	1.1193	1	TG	triacyl	M+Na	C53 H96 Na1 O6	0	0	851.712	851.71	1	3.45065e+06	21.0301	21.0581	3.45065e+06	361181	0.00202331			791735	0	0	0	187209	2.08528e+06	5.19086e+06	0	0	767997	0	0	0	0	0	0	5.2814e+06	6.85928e+06	0	527281	1.61716e+07	563583	242363
395	5613	288	2501	DAP(O-12:0_O-4:0)+H	DAP(O-16:0)+H	DAP(O-12:0_O-4:0)	B	0.963322	1	DAP	dialkyl	M+H	C24 H39 O4	0	0	391.285	391.284	1	446717	12.4186	12.0969	446717	296148	0.000979664			255003	0	0	428781	0	160917	0	132633	0	233833	0	0	0	0	307303	286515	0	156816	0	0	310988	0	378799
396	13537	383985	6421	TG(19:0_16:1_18:1)+NH4	TG(53:2)+NH4	TG(19:0_16:1_18:1)	B	0.583082	1	TG	triacyl	M+NH4	C56 H108 N1 O6			890.817	890.817	1	1.11546e+06	19.4954	19.532	1.11546e+06	115745	0.000347972			0	0	0	0	662360	115745	0	0	0	150747	0	0	0	0	0	0	0	0	0	0	0	0	0
397	15366	357690	7604	TG(30:2_6:0_22:5)+H	TG(58:7)+H	TG(30:2_6:0_22:5)	C	0.731063	1	TG	triacyl	M+H	C61 H105 O6	0	0	933.79	933.791	1	1.33633e+06	21.3982	21.3729	1.33633e+06	74808.6	-0.000100655			0	0	0	0	0	0	0	0	0	0	0	74808.6	0	0	0	55257.9	0	0	0	0	0	0	45023.3
398	3256	1492	1468	WE(O-28:1)+NH4	WE(O-28:1)+NH4	WE(O-28:1)	C	0.240402	1	WE	Wax monoesters	M+NH4	C28 H58 N1 O2			440.447	440.446	1	5.14007e+06	6.93612	7.03085	5.14007e+06	434449	0.00105916			0	0	0	0	0	0	0	0	0	0	0	0	0	0	0	161142	0	0	0	0	0	313240	434449
399	11138	67692	5202	DG(20:3_21:0)+NH4	DG(41:3)+NH4	DG(20:3_21:0)	C	0.0228012	1	DG	diacyl	M+NH4	C44 H84 N1 O5			706.634	706.634	1	528916	17.5376	17.5159	528916	48922.2	-0.000827942			0	0	0	0	0	0	0	0	0	0	0	0	0	0	0	0	57101.4	0	0	0	48922.2	48371.2	0
400	11309	322288	5492	TG(18:3_18:0_18:0)+NH4	TG(54:3)+NH4	TG(18:3_18:0_18:0)	C	0.517551	1	TG	triacyl	M+NH4	C57 H108 N1 O6	0	0	902.819	902.817	1	2.02329e+08	21.5004	21.5559	2.02329e+08	1.66561e+07	0.0015569			1.66561e+07	0	0	0	0	0	0	1.33669e+07	1.43081e+07	0	0	0	0	0	0	0	0	0	0	0	0	0	0
402	1267	170	501	MG(O-19:4)+NH4	MG(O-19:4)+NH4	MG(O-19:4)	C	0.311214	1	MG	monoalkyl	M+NH4	C22 H42 N1 O3	0	0	368.317	368.316	1	448599	3.20296	3.18792	448599	198265	0.00148336			0	0	0	0	0	0	0	0	0	0	0	198265	0	0	0	0	0	0	0	214652	180066	0	0
403	17049	359541	8312	TG(25:0_15:0_16:0)+NH4	TG(56:0)+NH4	TG(25:0_15:0_16:0)	C	0.653572	1	TG	triacyl	M+NH4	C59 H118 N1 O6	0	0	936.898	936.895	1	1.59939e+07	22.7716	22.7652	1.59939e+07	1.32416e+06	0.0028965			0	0	0	0	0	0	0	0	0	0	0	1.32416e+06	0	1.64177e+06	0	0	0	0	0	1.30324e+06	0	0	0
404	10841	390490	5130	TG(P-29:8_4:0_30:8)+NH4	TG(P-63:16)+NH4	TG(P-29:8_4:0_30:8)	C	0.208841	1	TG	alkenyl-acyl	M+NH4	C66 H100 N1 O5	0	0	986.762	986.76	1	363841	15.8136	15.7914	363841	46239	0.00288178			0	0	0	0	0	0	0	0	0	0	0	46239	0	0	0	0	0	0	0	0	0	47913.5	0
405	8211	158942	4137	PE(P-18:1_20:5)+H	PE(P-38:6)+H	PE(P-18:1_20:5)	C	0.598299	1	PE	alkenyl-acyl	M+H	C43 H75 N1 O7 P1	0	0	748.528	748.528	1	982182	12.109	12.1501	982182	112461	0.000255733			0	0	0	0	0	0	0	0	0	0	0	0	0	112461	57163.2	0	0	0	0	0	0	0	94532.3
406	9959	240706	4730	PE(P-28:8_14:0)+H	PE(P-42:8)+H	PE(P-28:8_14:0)	B	0.82449	1	PE	alkenyl-acyl	M+H	C47 H79 N1 O7 P1	0	0	800.557	800.559	1	751355	14.1387	14.1504	751355	49724.9	-0.0021016			0	0	0	0	0	0	0	0	0	0	0	0	0	49724.9	7087.23	0	0	0	0	0	0	0	65818.8
407	4012	137364	2048	WE(O-53:12)+Na	WE(O-53:12)+Na	WE(O-53:12)	C	0.827024	1	WE	Wax monoesters	M+Na	C53 H82 Na1 O2	0	0	773.621	773.621	1	581724	7.72869	7.71245	581724	67743.3	-0.00014545			0	0	0	0	0	0	0	0	0	0	0	67743.3	90922.5	180617	0	0	0	0	0	0	0	0	0
[truncated: 17 more columns]

## Sheet: Normalized
No.	PeakId	AnntID	ChromeClusterId	LipidID	LipidGroupKey	LipidMolec	Grade	IDScore	Rank	ClassKey	SubClassKey	Adduct	IonFormula	BaseModification	SubModification	ObsMz	CalcMz	Charge	Intensity	MS2RT	TopRT	TopHeight	Area	DeltaDa			Non_Cachexia-Focus3	Non_Cachexia-Focus11	Non_Cachexia-Focus12	Non_Cachexia-Focus14	Non_Cachexia-Focus15	Non_Cachexia-Focus16	Non_Cachexia-Focus18	Non_Cachexia-Focus21	Non_Cachexia-Focus24	Non_Cachexia-Focus40	Cachexia_without_inflammation-Focus1	Cachexia_without_inflammation-Focus4	Cachexia_without_inflammation-Focus6	Cachexia_without_inflammation-Focus7	Cachexia_without_inflammation-Focus9	Cachexia_without_inflammation-Focus17	Cachexia_without_inflammation-Focus20	Cachexia_without_inflammation-Focus26	Cachexia_without_inflammation-Focus27	Cachexia_without_inflammation-Focus28	Cachexia_without_inflammation-Focus30	Cachexia_without_inflammation-Focus31	Cachexia_without_inflammation-Focus32
																										LMD-muscle biopsy area (um2)	2553260	2549054	2590111	2552167	2541627	2597448	1025431	2521048	2562851	2579569	2506652	2534058	2502722	2549149	2521022	2536073	2522601	2496081	2477738	2503125	2508784	2608401	2582242
																										Normalization factor	2.48994	2.48584	2.52588	2.48887	2.47859	2.53303	1	2.45853	2.49929	2.51559	2.44449	2.47121	2.44065	2.48593	2.4585	2.47318	2.46004	2.43418	2.41629	2.44105	2.44657	2.54371	2.5182
1	3844	100957	1965	PC(P-35:8)+H	PC(P-35:8)+H	PC(P-35:8)	C	0.0374051	1	PC	alkenyl-acyl	M+H	C43 H71 N1 O7 P1	0	0	744.5	744.496	1	863569	7.69973	7.93647	863569	404367	0.00356768			0	0	0	0	0	0	0	0	0	0	0	0	52062.2	0	0	0	0	0	118395	0	0	0	0
2	7214	101077	3452	PC(33:2)+H	PC(33:2)+H	PC(33:2)	C	1	1	PC	diacyl	M+H	C41 H79 N1 O8 P1	0	0	744.555	744.554	1	1.66575e+06	12.1639	12.2273	1.66575e+06	379940	0.00103425			69454.4	0	0	83856.5	132848	0	0	0	37980.1	149440	115837	74699.1	81908.2	0	0	63823.8	120249	0	242331	0	383940	160164	53725.6
3	8970	101278	4189	PC(33:2)+H	PC(33:2)+H	PC(33:2)	C	2.32575	1	PC	diacyl	M+H	C41 H79 N1 O8 P1	0	0	744.555	744.554	1	1.03575e+06	13.8587	13.9032	1.03575e+06	92495.8	0.00123269			0	43083.5	52887.4	0	47009.8	0	0	0	16343.8	0	7560.92	18434	0	0	74754.1	14094.9	17723.1	19562	99122.6	19701.1	43872.8	37190.8	194111
4	12390	125088	5693	TG(8:0_18:1_18:1)+NH4	TG(44:2)+NH4	TG(8:0_18:1_18:1)	A	0.717205	1	TG	triacyl	M+NH4	C47 H90 N1 O6	0	0	764.678	764.676	1	138481	19.1416	19.0845	138481	26768.2	0.00140198			30708.2	125831	29803	80128.6	6.96741e+06	38786.3	380602	140203	36600	20065.7	32914.1	89232.2	40988.4	76938.4	27910.8	28685.2	362010	46829	573004	67022.8	47419.1	27449.4	20557
5	8159	103570	3894	PE(P-18:3_20:4)+H	PE(P-38:7)+H	PE(P-18:3_20:4)	B	0.681976	1	PE	alkenyl-acyl	M+H	C43 H73 N1 O7 P1	0	0	746.511	746.512	1	1.72056e+06	12.9718	12.9874	1.72056e+06	69304.3	-0.000962502			0	0	46956.7	0	0	62725.8	80046.8	33288.3	72255	38388.3	43808.1	0	43324.8	178171	0	0	0	0	0	41656	23282.2	46014	40759.6
6	8162	103692	3897	PC(33:1)+H	PC(33:1)+H	PC(33:1)	C	0.683238	1	PC	diacyl	M+H	C41 H81 N1 O8 P1	0	0	746.57	746.569	1	1.52589e+06	13.2475	13.3208	1.52589e+06	293284	0.000442607			144888	31943.7	38313.9	0	79093.3	97694.2	0	82088.3	72081.7	93227.4	84085	0	0	0	89775.2	71513.5	32833.2	47543.1	63018.9	21299.7	23084.2	5124.01	278244
7	8169	107353	3901	PE(P-16:0_22:5)+H	PE(P-38:5)+H	PE(P-16:0_22:5)	C	1.31371	1	PE	alkenyl-acyl	M+H	C43 H77 N1 O7 P1	0	0	750.545	750.543	1	1.3442e+06	12.9253	12.9626	1.3442e+06	144615	0.00179274			0	0	0	24142.8	14668.6	0	0	0	25008.1	11081	0	0	0	0	12604.6	19976.2	898.629	0	0	44673.5	0	49175.3	0
8	9000	108127	4209	SM(d38:4)+H	SM(d38:4)+H	SM(d38:4)	C	1.18554	1	SM	acyl	M+H	C43 H82 N2 O6 P1	0	0	753.59	753.591	1	1.34798e+06	13.9904	14.0104	1.34798e+06	309170	-0.000789526			0	0	0	70546.4	121500	0	0	95126.9	0	105523	90516.9	59600.4	0	217456	73332.9	0	0	0	129553	0	115591	113887	0
9	5225	108461	2490	DG(P-27:8_20:5)+NH4	DG(P-47:13)+NH4	DG(P-27:8_20:5)	C	0.038378	1	DG	alkenyl-acyl	M+NH4	C50 H76 N1 O4	0	0	754.578	754.577	1	4.22098e+06	9.25104	9.33366	4.22098e+06	521132	0.000885156			95414.3	107841	105585	272467	0	41814	332860	72719.4	316475	180499	164355	140988	95125.1	42303.4	123321	317706	110643	74041.3	111955	179272	57711.8	261967	37675
10	3847	109170	1968	WE(O-52:14)+Na	WE(O-52:14)+Na	WE(O-52:14)	C	0.00644375	1	WE	Wax monoesters	M+Na	C52 H76 Na1 O2	0	0	755.573	755.574	1	1.64934e+06	7.24531	7.30941	1.64934e+06	196254	-0.0011082			22429.3	0	63674.1	23117.3	28335.9	58502	130600	0	0	69638.3	0	64030.1	65092.7	63508.2	19743.8	0	0	61103.7	87756.6	98231.1	80645.7	71382	0
11	7230	109373	3467	PC(34:3)+H	PC(34:3)+H	PC(34:3)	C	0.520704	1	PC	diacyl	M+H	C42 H79 N1 O8 P1	0	0	756.556	756.554	1	4.39807e+06	11.6106	11.5837	4.39807e+06	1.62915e+06	0.00176134			130338	0	0	448291	446010	701760	810081	416742	413642	819906	0	0	320913	1.3042e+06	402523	65086.2	441170	453456	1.14589e+06	0	291570	670510	1.07223e+06
12	7238	110285	3472	DG(P-28:8_19:4)+NH4	DG(P-47:12)+NH4	DG(P-28:8_19:4)	C	0.353322	1	DG	alkenyl-acyl	M+NH4	C50 H78 N1 O4	0	0	756.594	756.593	1	4.72484e+07	12.3965	12.3972	4.72484e+07	3.6077e+06	0.00127294			206348	402389	2.91361e+06	957128	602778	2.31892e+06	2.28236e+06	520618	470461	4.37761e+06	0	0	1.94237e+06	0	1.15868e+06	1.0328e+06	1.20226e+06	3.01717e+06	0	4.76483e+06	3.82605e+06	4.28141e+06	574266
13	9666	112003	4492	PC(34:1)+H	PC(34:1)+H	PC(34:1)	C	0.83469	1	PC	diacyl	M+H	C42 H83 N1 O8 P1	0	0	760.587	760.585	1	2.24238e+06	14.8532	14.8946	2.24238e+06	274130	0.00142443			241818	0	238371	1.43436e+06	887191	171864	0	0	128547	761634	0	92016.4	0	0	724528	139937	0	1.20509e+06	2.55409e+06	69258.2	1.70294e+06	53121	0
14	3602	11560	1740	WE(O-39:8)+NH4	WE(O-39:8)+NH4	WE(O-39:8)	C	0.0373321	1	WE	Wax monoesters	M+NH4	C39 H66 N1 O2	0	0	580.51	580.509	1	4.27628e+06	8.05633	8.12225	4.27628e+06	369544	0.00106225			0	0	72754.2	0	0	113216	289740	0	0	40134.3	34660.5	70147.9	84855.6	0	0	0	0	128002	30062	133220	76003.8	182158	0
15	3609	11624	1745	TG(P-28:8_5:0)+NH4	TG(P-33:8)+NH4	TG(P-28:8_5:0)	C	0.730458	1	TG	alkenyl-acyl	M+NH4	C36 H56 N1 O5	0	0	582.416	582.415	1	846302	7.91305	7.91138	846302	95263.8	0.00110064			0	0	161097	0	0	0	113695	0	0	39062.5	50132.7	29530	174932	78397.1	0	0	0	127514	11303.4	36100.3	34349.5	37501.7	35474.5
16	7215	117410	3453	PC(O-15:1_21:5)+H	PC(O-36:6)+H	PC(O-15:1_21:5)	C	1.45997	1	PC	alkyl-acyl	M+H	C44 H79 N1 O7 P1	0	0	764.557	764.559	1	1.38441e+06	12.1448	12.1558	1.38441e+06	267090	-0.00155366			34270.7	113135	0	0	95300.7	0	0	0	97779.4	196582	33319.5	107384	91222.2	0	0	0	63445.6	35103.7	49142.4	53689.9	0	0	0
17	8210	117667	3930	PC(O-34:3)+Na	PC(O-34:3)+Na	PC(O-34:3)	C	1.42606	1	PC	alkyl-acyl	M+Na	C42 H80 N1 Na1 O7 P1	0	0	764.557	764.556	1	6.1876e+06	13.5854	13.6228	6.1876e+06	263983	0.000851343			0	1.12728e+06	0	0	255432	425409	1.37864e+06	0	62415.9	0	570152	26859.5	1.29206e+06	1.12542e+06	0	0	55183.2	282807	940824	0	650366	0	1.7434e+06
18	7044	11772	3312	DG(O-15:2_18:2)+Na	DG(O-33:4)+Na	DG(O-15:2_18:2)	C	1.09196	1	DG	alkyl-acyl	M+Na	C36 H64 Na1 O4	0	0	583.471	583.47	1	1.10216e+06	12.2595	12.302	1.10216e+06	119347	0.00124089			42436	56105.5	0	140537	102373	50837.6	143846	126517	173683	49089.5	222939	44372	0	54559.2	112504	0	54152.7	0	14614.6	24267.7	43407.5	23584.6	36935.2
19	8214	118726	3933	PC(O-36:5)+H	PC(O-36:5)+H	PC(O-36:5)	C	1.28316	1	PC	alkyl-acyl	M+H	C44 H81 N1 O7 P1	0	0	766.576	766.575	1	2.01914e+07	13.1668	13.1419	2.01914e+07	3.53168e+06	0.00156026			0	0	1.0059e+06	289662	758596	311147	0	174551	0	187691	187609	460060	0	597914	411031	192557	485581	251727	36345.3	63453.1	359317	747374	183187
20	825	12	311	DAP(O-4:0_O-4:0)+H	DAP(O-8:0)+H	DAP(O-4:0_O-4:0)	C	0.882003	1	DAP	dialkyl	M+H	C16 H23 O4	0	0	279.16	279.159	1	3.66367e+06	2.37269	2.39835	3.66367e+06	723425	0.000709138			131121	127642	0	171831	24127.7	0	195853	149084	213135	121617	110303	194213	55590.2	85353	88906.1	71437.9	180420	184336	100635	0	48435	0	132153
21	7955	12034	3718	DG(O-15:2_18:1)+Na	DG(O-33:3)+Na	DG(O-15:2_18:1)	C	0.585667	1	DG	alkyl-acyl	M+Na	C36 H66 Na1 O4	0	0	585.487	585.485	1	1.3638e+06	13.3608	13.3412	1.3638e+06	96625	0.00201416			60924.7	0	34487.3	37795.5	50291.6	27598.5	101259	0	41930	38681.6	117590	38206.7	33854.5	41917.5	65991.2	0	0	36318	33249.5	40903.4	0	0	32132.4
22	11156	120309	5160	TG(O-30:8_6:0_10:0)+NH4	TG(O-46:8)+NH4	TG(O-30:8_6:0_10:0)	C	0.179132	1	TG	alkyl-acyl	M+NH4	C49 H84 N1 O5	0	0	766.635	766.634	1	426659	17.487	17.5166	426659	26764.9	0.00109043			0	26370.7	0	26578.6	33341	0	0	29338.5	22007.8	0	0	43228.9	0	16314.7	73748.8	13676.1	17901.4	0	0	75195.4	70004.2	29112.5	0
23	7229	122920	3466	TG(47:13)+H	TG(47:13)+H	TG(47:13)	C	0.57737	1	TG	triacyl	M+H	C50 H71 O6	0	0	767.524	767.525	1	899942	11.9313	11.9412	899942	123273	-0.000721195			0	0	0	0	0	0	0	0	0	0	0	42943.4	57183.8	0	0	0	0	0	43551.5	45102	0	48782.6	47668.3
24	872	123	339	MG(18:2)+H	MG(18:2)+H	MG(18:2)	C	0.338876	1	MG	monoacyl	M+H	C21 H39 O4	0	0	355.285	355.284	1	974742	2.49304	2.60902	974742	313539	0.000746564			0	0	162606	0	0	179520	0	0	0	128659	0	134242	0	0	0	0	0	155223	137358	133316	0	130567	123772
25	8220	123015	3937	PC(35:4)+H	PC(35:4)+H	PC(35:4)	C	2.40075	1	PC	diacyl	M+H	C43 H79 N1 O8 P1	0	0	768.556	768.554	1	6.91073e+06	13.5533	13.556	6.91073e+06	687878	0.0023247			110475	94071.4	91154.8	93673.4	7562.1	0	0	59566.1	92749.7	260923	57625.8	24697.6	453224	839432	52293.5	62957.2	63791.5	198136	448632	122518	0	0	121649
26	8230	123223	3942	PC(O-18:4_18:0)+H	PC(O-36:4)+H	PC(O-18:4_18:0)	C	2.16874	1	PC	alkyl-acyl	M+H	C44 H83 N1 O7 P1	0	0	768.592	768.59	1	1.03589e+07	13.5663	13.5618	1.03589e+07	413245	0.00141454			0	0	39268.5	67142.2	0	74346.5	0	0	0	0	58472.7	136756	684727	468850	109423	0	0	0	73939.5	0	0	0	0
27	3864	124487	1984	DG(26:6_20:3)+Na	DG(46:9)+Na	DG(26:6_20:3)	C	0.923202	1	DG	diacyl	M+Na	C49 H78 Na1 O5	0	0	769.575	769.574	1	4.35294e+06	7.16343	7.32056	4.35294e+06	762082	0.000568557			0	37316.7	0	0	0	0	0	26286.5	0	286099	0	0	0	0	0	100973	0	1.52708e+06	286744	0	0	290965	0
28	7247	126441	3480	TG(P-28:8_19:4)+NH4	TG(P-47:12)+NH4	TG(P-28:8_19:4)	C	0.164521	1	TG	alkenyl-acyl	M+NH4	C50 H76 N1 O5	0	0	770.573	770.572	1	1.08347e+08	11.5248	11.6196	1.08347e+08	1.16981e+07	0.00137367			825427	0	3.46037e+06	0	0	0	7.98628e+06	824273	426381	0	1.1483e+06	5.17364e+06	0	3.08686e+06	0	0	0	3.45566e+06	0	0	4.41358e+06	0	1.86698e+06
29	3868	126477	1988	DG(18:0_28:6)+NH4	DG(46:6)+NH4	DG(18:0_28:6)	C	0.0254018	1	DG	diacyl	M+NH4	C49 H88 N1 O5	0	0	770.669	770.666	1	1.0063e+07	7.15791	7.23019	1.0063e+07	1.00082e+06	0.00348781			149488	125954	0	549429	223342	2.20899e+06	5.56843e+06	0	514061	0	2.09902e+06	0	2.76395e+06	2.80777e+06	0	135139	584376	3.04569e+06	813545	0	0	831025	0
30	12364	12875	5685	TG(O-6:0_10:0_18:2)+H	TG(O-34:2)+H	TG(O-6:0_10:0_18:2)	C	0.71309	1	TG	alkyl-acyl	M+H	C37 H69 O5	0	0	593.515	593.514	1	875749	20.3599	20.387	875749	131581	0.00122291			0	40497.4	65748	0	40826.5	0	164507	0	0	94129.3	0	0	0	0	0	29644.4	0	58371.1	98823.1	77506.6	0	73747	104082
31	12619	128852	5895	TG(12:0_14:0_18:1)+Na	TG(44:1)+Na	TG(12:0_14:0_18:1)	A	0.354497	1	TG	triacyl	M+Na	C47 H88 Na1 O6	0	0	771.648	771.647	1	884591	20.2754	20.3076	884591	128799	0.00023078			68245.7	0	127675	0	65937.8	184651	272725	543422	90049.4	63416.2	0	76333.4	94345.2	0	67689.4	0	54844.1	42103.1	0	238.922	147240	71453	0
32	3867	129265	1987	PC(36:9)+H	PC(36:9)+H	PC(36:9)	C	0.450109	1	PC	diacyl	M+H	C44 H71 N1 O8 P1	0	0	772.491	772.491	1	815399	8.2446	8.29041	815399	88207.3	-0.000552003			0	25725.1	0	58327.3	61390.6	0	0	0	0	39044.3	0	0	0	0	65372.2	0	0	0	55962.4	39769.2	68963.2	41805.6	48039.1
33	8103	129453	3847	PE(P-28:8_12:0)+H	PE(P-40:8)+H	PE(P-28:8_12:0)	B	0.728045	1	PE	alkenyl-acyl	M+H	C45 H75 N1 O7 P1	0	0	772.527	772.528	1	1.16329e+06	12.9432	13.0488	1.16329e+06	185764	-0.000845922			0	0	61923.7	0	0	80189.7	52145	0	0	0	60626.4	0	0	0	0	0	0	0	0	0	60267.7	0	0
34	3064	13	1285	DAP(O-4:0_O-4:0)+H	DAP(O-8:0)+H	DAP(O-4:0_O-4:0)	C	0.355176	1	DAP	dialkyl	M+H	C16 H23 O4	0	0	279.16	279.159	1	2.30807e+06	7.01241	6.99238	2.30807e+06	171388	0.00068039			374.618	0	85975.1	0	75319.8	150068	0	0	0	169112	0	0	91701.3	67976.1	0	0	0	190380	0	198058	0	0	0
35	13955	130521	6653	TG(14:0_14:0_16:0)+Na	TG(44:0)+Na	TG(14:0_14:0_16:0)	A	1.36472	1	TG	triacyl	M+Na	C47 H90 Na1 O6	0	0	773.664	773.663	1	1.63684e+06	21.0349	21.0615	1.63684e+06	104943	0.00118527			99755.7	1.33624e+06	98926.7	64500.9	100280	143671	213207	86705.3	52675.9	43825.3	106004	59957.7	102609	117558	77704.3	0	0	108088	102562	47445.7	74636.8	43850.7	105007
36	9026	131056	4232	PE(P-20:3_20:4)+H	PE(P-40:7)+H	PE(P-20:3_20:4)	B	0.765117	1	PE	alkenyl-acyl	M+H	C45 H77 N1 O7 P1	0	0	774.542	774.543	1	1.34e+06	14.1936	14.2342	1.34e+06	77588.9	-0.000982447			40389.1	0	77770.6	0	73389.7	75340.1	52536.3	0	0	0	79840	42583.9	40892.1	0	20930.1	25312.8	19341.3	84604.3	64361.5	42431.4	0	22577.6	19989.5
37	8151	132133	3890	PC(36:5)+H	PC(36:5)+H	PC(36:5)	C	1.37152	1	PC	diacyl	M+H	C44 H79 N1 O8 P1	0	0	780.553	780.554	1	9.77056e+06	12.8295	12.8429	9.77056e+06	1.17352e+06	-0.000882865			0	0	0	0	0	0	0	0	0	0	0	0	343020	0	0	0	53614.1	0	0	474926	0	0	0
39	7249	133397	3482	PC(36:4)+H	PC(36:4)+H	PC(36:4)	C	1.74143	1	PC	diacyl	M+H	C44 H81 N1 O8 P1	0	0	782.571	782.569	1	1.77066e+06	11.7299	11.7629	1.77066e+06	90309	0.00165573			152574	220277	150087	165988	148519	0	284282	166688	147119	171613	195585	192417	137166	0	222539	200539	232368	212713	332572	352115	321316	245105	455581
40	7253	133607	3483	PC(36:4)+H	PC(36:4)+H	PC(36:4)	C	0.844402	1	PC	diacyl	M+H	C44 H81 N1 O8 P1	0	0	782.571	782.569	1	2.25462e+07	12.4189	12.4847	2.25462e+07	1.99577e+06	0.00165573			976688	1.30633e+06	405272	0	463099	848685	0	0	290524	612187	243667	167216	328377	1.7444e+06	686939	293179	0	398330	710478	55982.7	0	440114	376919
41	13957	134127	6655	TG(14:0_15:0_16:0)+NH4	TG(45:0)+NH4	TG(14:0_15:0_16:0)	A	0.764365	1	TG	triacyl	M+NH4	C48 H96 N1 O6	0	0	782.725	782.723	1	1.42889e+07	21.2306	21.2925	1.42889e+07	2.89993e+06	0.00173087			139692	347352	425688	439715	374095	505798	196447	110547	811160	558141	201514	334092	423143	693086	327138	406007	851151	558626	597968	52413.1	680722	0	510108
42	9043	137328	4247	PC(36:2)+H	PC(36:2)+H	PC(36:2)	C	1.89949	1	PC	diacyl	M+H	C44 H85 N1 O8 P1	0	0	786.602	786.601	1	2.86528e+07	14.0391	14.2203	2.86528e+07	2.52383e+06	0.00168685			382799	839763	513293	0	0	0	0	302138	293444	0	711608	0	929308	1.31498e+06	441866	0	575188	0	823587	0	0	595242	908377
43	2808	1375	1191	WE(O-28:2)+Na	WE(O-28:2)+Na	WE(O-28:2)	C	0.315054	1	WE	Wax monoesters	M+Na	C28 H52 Na1 O2	0	0	443.385	443.386	1	3.40827e+06	6.21517	6.23927	3.40827e+06	296492	-0.000751087			0	0	0	66807.2	149908	0	263336	50358.1	0	0	0	57798.5	147970	0	100045	76906.6	83712.5	0	64440.9	31276.7	66197.4	151471	59782.6
44	9676	137799	4500	PC(36:2)+H	PC(36:2)+H	PC(36:2)	C	2.05858	1	PC	diacyl	M+H	C44 H85 N1 O8 P1	0	0	786.602	786.601	1	1.03646e+06	15.2197	15.2233	1.03646e+06	202637	0.00168685			70276.2	66659.1	64661.1	0	0	44694.3	0	0	154526	0	79070.4	0	46006.3	0	0	0	91299.8	0	0	0	0	0	0
45	8188	138598	3919	PE(22:7_18:0)+H	PE(40:7)+H	PE(22:7_18:0)	B	1.05196	1	PE	diacyl	M+H	C45 H77 N1 O8 P1	0	0	790.537	790.538	1	2.32486e+06	13.5839	13.5724	2.32486e+06	152428	-0.0010424			85112.9	34866.3	0	0	65313.4	36153.4	146896	0	0	65159.8	53225.3	0	127026	178079	34960.4	0	0	122997	79414.4	24018.9	27397.6	57444	0
46	119	139	98	WE(O-5:0_18:4)+NH4	WE(O-23:4)+NH4	WE(O-5:0_18:4)	C	0.444793	1	WE	Wax monoesters	M+NH4	C23 H42 N1 O2	0	0	364.322	364.321	1	5.75015e+06	1.39534	1.39771	5.75015e+06	258929	0.000773508			0	0	93723.3	0	0	76887.3	0	0	0	120264	12645.7	0	0	84254.9	0	17051.4	0	87538.3	0	130895	0	0	0
47	3308	1393	1493	WE(O-29:6)+NH4	WE(O-29:6)+NH4	WE(O-29:6)	C	0.519247	1	WE	Wax monoesters	M+NH4	C29 H50 N1 O2	0	0	444.385	444.384	1	621277	7.68754	7.71073	621277	100391	0.00118868			0	67863.5	11023.3	48700.4	0	14790.5	48680.2	0	63677	32111.9	30990.2	38820.4	0	0	21096.9	66836.2	57888.8	0	35445.6	33162.7	49013.9	26007.2	33066.7
48	12676	140067	5933	TG(10:0_18:1_18:2)+NH4	TG(46:3)+NH4	TG(10:0_18:1_18:2)	A	0.852412	1	TG	triacyl	M+NH4	C49 H92 N1 O6	0	0	790.694	790.692	1	458127	19.2673	19.6816	458127	196803	0.0019764			0	0	121117	0	0	0	278934	86224.4	0	0	0	0	0	0	79051.1	82928.9	0	0	0	0	0	0	86874.4
49	3880	140168	1996	MePC(36:7)+H	MePC(36:7)+H	MePC(36:7)	C	0.0165838	1	MePC	diacyl	M+H	C45 H78 N1 O8 P1	0	0	791.549	791.546	1	2.2164e+06	7.1994	7.23828	2.2164e+06	215004	0.00280085			0	0	123312	50146.2	52456.8	44336.9	280124	0	49182.6	118498	38416.6	0	54808	111499	39176.9	47899.5	0	0	0	135195	0	0	0
50	8200	140529	3924	PC(37:6)+H	PC(37:6)+H	PC(37:6)	C	2.03884	1	PC	diacyl	M+H	C45 H79 N1 O8 P1	0	0	792.557	792.554	1	837343	13.1075	13.127	837343	72257.4	0.0036536			37029	29296.1	23563.1	13570.2	26712.2	40891.6	0	0	0	0	19418.1	43158.9	36571.4	127068	52020.6	16513.1	23913	10393.8	0	52939.3	0	28265.4	11878
51	8202	140745	3926	PC(O-38:6)+H	PC(O-38:6)+H	PC(O-38:6)	C	1.61179	1	PC	alkyl-acyl	M+H	C46 H83 N1 O7 P1	0	0	792.592	792.59	1	5.96117e+06	13.0298	13.1423	5.96117e+06	766862	0.00134951			0	528833	156955	0	634499	1.01622e+06	429890	0	0	305035	591274	40948	1.16955e+06	1.26982e+06	347217	0	72395.2	121911	0	0	732872	194847	222685
52	10402	142669	4809	TG(P-28:8_16:0_4:0)+NH4	TG(P-48:8)+NH4	TG(P-28:8_16:0_4:0)	C	1.93533	1	TG	alkenyl-acyl	M+NH4	C51 H86 N1 O5	0	0	792.652	792.65	1	943341	15.8014	15.8295	943341	41123.3	0.00196977			0	11894.1	0	0	21743.9	20732.6	58860.1	0	0	10565.8	0	0	0	3309.99	10832.8	11622.3	0	0	33198.3	40944.4	18904.3	0	0
53	7074	14317	3336	TG(8:0_24:0)+NH4	TG(32:0)+NH4	TG(8:0_24:0)	C	0.55788	1	TG	triacyl	M+NH4	C35 H70 N1 O6	0	0	600.521	600.52	1	2.55528e+06	12.7472	12.7017	2.55528e+06	194947	0.00108628			0	0	110226	22667.1	36528.4	101667	372930	0	13223.6	132227	0	149089	95267.5	0	0	15856.6	0	143815	97118.3	147331	103870	131325	0
54	8904	14447	4140	TG(8:0_12:0_12:0)+NH4	TG(32:0)+NH4	TG(8:0_12:0_12:0)	A	0.929713	1	TG	triacyl	M+NH4	C35 H70 N1 O6	0	0	600.521	600.52	1	6.70852e+06	13.8367	13.846	6.70852e+06	594299	0.001443			82347.7	70029.2	353783	46723.2	70684.3	327240	1.07453e+06	111631	112211	239345	71905.9	326893	710317	323275	51742.5	66089.2	78002.7	234031	282047	235732	378568	0	374577
55	15728	145094	7503	DG(O-30:1_18:0)+NH4	DG(O-48:1)+NH4	DG(O-30:1_18:0)	B	0.397034	1	DG	alkyl-acyl	M+NH4	C51 H104 N1 O4	0	0	794.798	794.796	1	3.91071e+06	22.5417	22.5394	3.91071e+06	225723	0.00198874			61844.2	29054.3	0	0	0	67155.4	152081	0	0	99679.8	0	88691.6	69351.2	0	0	0	0	72328.9	84612.5	98405.4	84956.5	97504.2	90583.6
56	8222	145212	3939	PC(O-37:8)+Na	PC(O-37:8)+Na	PC(O-37:8)	C	0.63774	1	PC	alkyl-acyl	M+Na	C45 H76 N1 Na1 O7 P1	0	0	796.527	796.525	1	2.68256e+06	12.7883	12.85	2.68256e+06	260035	0.00197338			0	141867	0	0	95996.3	151675	0	28476.9	90342.1	162693	0	0	0	95980.5	135992	53165.7	0	0	347247	28146.5	168603	41293.2	93152.3
57	6264	146685	3054	TG(P-26:8_4:0_19:4)+NH4	TG(P-49:12)+NH4	TG(P-26:8_4:0_19:4)	C	0.555084	1	TG	alkenyl-acyl	M+NH4	C52 H80 N1 O5	0	0	798.605	798.603	1	504512	11.5156	11.4882	504512	57980.7	0.00169616			0	0	13694.1	0	0	0	34125.8	0	0	23808.5	0	0	0	0	0	0	0	16663.7	0	0	24312.1	26855.5	24073.8
58	9022	146977	4231	DG(P-28:8_22:4)+NH4	DG(P-50:12)+NH4	DG(P-28:8_22:4)	C	1.3374	1	DG	alkenyl-acyl	M+NH4	C53 H84 N1 O4	0	0	798.641	798.639	1	1.11026e+07	13.8931	13.9809	1.11026e+07	915577	0.00161264			144679	162759	293265	171939	170320	317497	140829	159145	166968	200590	152047	219581	357777	218741	164577	168412	181122	427261	242113	220504	585245	328662	467427
59	7297	148918	3519	PC(16:0_20:4)+Na	PC(36:4)+Na	PC(16:0_20:4)	A	2.32096	1	PC	diacyl	M+Na	C44 H80 N1 Na1 O8 P1	0	0	804.554	804.551	1	2.1017e+06	12.441	12.5166	2.1017e+06	174301	0.00271319			128087	110571	73397.2	0	155013	24065.9	0	89682.7	29465	173771	39610.5	17663.2	16288.9	294014	31727.5	51594.2	37740.7	0	88445.7	0	99270.6	0	73601.7
60	6280	149482	3067	PC(38:6)+H	PC(38:6)+H	PC(38:6)	C	0.813513	1	PC	diacyl	M+H	C46 H81 N1 O8 P1	0	0	806.572	806.569	1	629480	11.3895	11.4176	629480	119549	0.00245269			14404.3	55163	0	32358	0	0	0	57825.8	48256.8	68088.8	0	0	0	0	68089.1	0	61853.3	0	0	61145.6	0	72615.5	0
61	7291	150148	3516	PC(38:5)+H	PC(38:5)+H	PC(38:5)	C	0.768515	1	PC	diacyl	M+H	C46 H83 N1 O8 P1	0	0	808.587	808.585	1	5.29425e+06	12.4769	12.5166	5.29425e+06	208288	0.00187862			0	223630	0	0	210011	149885	160855	144299	0	338562	0	0	141875	52477	209437	0	186513	0	0	172406	307580	0	257439
62	8147	151663	3887	PC(38:4)+H	PC(38:4)+H	PC(38:4)	C	0.705537	1	PC	diacyl	M+H	C46 H85 N1 O8 P1	0	0	810.603	810.601	1	825560	13.1164	13.1882	825560	142190	0.00192783			125866	0	37877	0	139558	0	0	219852	324283	69968.4	0	0	65912.6	0	83436.7	119523	165918	0	0	64268.5	253803	231292	295856
63	10077	152438	4638	SM(d42:3)+H	SM(d42:3)+H	SM(d42:3)	C	1.06746	1	SM	acyl	M+H	C47 H92 N2 O6 P1	0	0	811.67	811.669	1	379167	15.5251	15.4646	379167	11599.3	0.00118472			68305.6	16318.4	0	0	0	0	0	25119.2	34541.6	0	0	0	0	0	19903.2	0	0	0	0	0	42905.2	39984.1	13215.2
64	9063	152470	4260	PC(38:3)+H	PC(38:3)+H	PC(38:3)	C	0.964406	1	PC	diacyl	M+H	C46 H87 N1 O8 P1	0	0	812.619	812.616	1	834131	14.5533	14.4946	834131	95728.6	0.0021379			0	146230	0	151683	142275	55592.7	0	0	108906	140941	72788.1	32895.7	36778.3	285521	0	41663	199197	0	109338	200999	41546.6	63218.8	0
65	14003	154109	6698	TG(15:0_16:0_16:1)+Na	TG(47:1)+Na	TG(15:0_16:0_16:1)	A	0.710985	1	TG	triacyl	M+Na	C50 H94 Na1 O6	0	0	813.696	813.694	1	821554	21.2962	21.3608	821554	136522	0.00185023			100424	125996	633077	169638	0	164250	0	172445	73431.4	185195	135710	64736.4	80791.9	138837	74039.6	91676.3	75419.7	84687.1	86487	0	95260.4	67169.6	69898.6
66	8160	154664	3895	PC(O-20:5_18:1)+Na	PC(O-38:6)+Na	PC(O-20:5_18:1)	C	1.56383	1	PC	alkyl-acyl	M+Na	C46 H82 N1 Na1 O7 P1	0	0	814.574	814.572	1	956224	13.1308	13.178	956224	198489	0.00175781			130905	0	0	51159.8	0	0	0	0	21530.1	66356.5	45189.8	22148.2	0	192354	71743.9	52336.3	0	21623.2	0	0	0	69621	52064.5
67	7083	15646	3344	PC(P-6:0_18:2)+H	PC(P-24:2)+H	PC(P-6:0_18:2)	C	0.254971	1	PC	alkenyl-acyl	M+H	C32 H61 N1 O7 P1	0	0	602.416	602.418	1	1.69115e+06	12.3859	12.4308	1.69115e+06	117888	-0.00156319			62477.8	29309.2	146640	128609	0	184125	208498	25430.2	26216.6	0	145810	39355.7	0	97852.9	43257.2	128225	24419.9	0	0	20934.8	66969	51274.9	26259
68	5288	159107	2550	SM(t42:6)+H	SM(t42:6)+H	SM(t42:6)	C	0.0049109	1	SM	phytosphingomyelins	M+H	C47 H86 N2 O7 P1	0	0	821.62	821.617	1	419218	9.05677	9.04123	419218	42903	0.00279543			0	0	0	0	0	0	0	0	0	0	0	0	20579.4	13153.4	0	0	0	0	25120	0	0	0	0
69	12737	160705	5989	TG(12:0_18:1_18:2)+Na	TG(48:3)+Na	TG(12:0_18:1_18:2)	A	0.610935	1	TG	triacyl	M+Na	C51 H92 Na1 O6	0	0	823.68	823.679	1	372982	20.4192	20.3931	372982	37559.3	0.0014416			0	1.42661e+06	110646	53796.7	0	0	0	59440.8	44200.6	64470	98809.3	0	30205.2	0	103017	0	45303.5	0	107294	0	0	51364	86877.3
70	14033	162938	6720	TG(14:0_16:0_18:0)+Na	TG(48:0)+Na	TG(14:0_16:0_18:0)	A	1.65828	1	TG	triacyl	M+Na	C51 H98 Na1 O6	0	0	829.727	829.726	1	3.91151e+06	21.8626	21.8711	3.91151e+06	293975	0.00101429			2.96748e+06	0	2.88395e+06	2.70664e+06	104356	0	9.08702e+06	0	2.86391e+06	3.58895e+06	0	128560	3.43317e+06	0	2.39676e+06	0	2.64122e+06	168632	0	4.91079e+06	0	0	0
71	14086	165126	6767	TG(15:0_16:1_18:1)+NH4	TG(49:2)+NH4	TG(15:0_16:1_18:1)	A	0.764145	1	TG	triacyl	M+NH4	C52 H100 N1 O6	0	0	834.756	834.755	1	2.06171e+06	21.9468	21.7599	2.06171e+06	462087	0.00155506			154755	150584	0	58763.6	90297.2	188229	215523	67910	62255.4	57446.6	63442.6	66564.2	0	146727	156021	98406.2	49542.9	77947	122264	0	193948	58959.4	76066.2
72	7854	1663	3625	TG(P-4:0_18:0_2:0)+H	TG(P-24:0)+H	TG(P-4:0_18:0_2:0)	C	0.618955	1	TG	alkenyl-acyl	M+H	C27 H51 O5	0	0	455.374	455.373	1	615727	13.0062	13.025	615727	57491.4	0.00055693			0	0	0	0	0	30742.4	73556	0	0	26177.2	58543.7	0	0	0	0	0	12020.8	0	23325.4	23076.4	18843.3	0	21922
74	6094	16729	2901	SM(t26:2)+H	SM(t26:2)+H	SM(t26:2)	C	0.0130261	1	SM	phytosphingomyelins	M+H	C31 H62 N2 O7 P1	0	0	605.43	605.429	1	1.44619e+06	10.7278	10.757	1.44619e+06	145919	0.00113371			0	894.333	19842.4	0	0	0	0	33629.6	44523.7	0	0	0	0	49505.3	20721	50365	35690.1	52388.6	50982.7	0	54595.8	53321	43101.1
75	5289	168229	2551	PEt(O-19:0_23:1)+K	PEt(O-42:1)+K	PEt(O-19:0_23:1)	C	0.0231785	1	PEt	alkyl-acyl	M+K	C47 H93 K1 O7 P1	0	0	839.632	839.629	1	626574	9.71732	9.74987	626574	66232	0.00244889			0	0	0	0	0	23388.6	57415.4	0	0	27255.8	0	0	36287.8	0	0	0	0	0	28873.2	0	0	0	20041.5
76	14148	174645	6827	TG(16:0_16:0_18:0)+NH4	TG(50:0)+NH4	TG(16:0_16:0_18:0)	A	0.606762	1	TG	triacyl	M+NH4	C53 H106 N1 O6	0	0	852.803	852.801	1	1.25744e+08	22.1609	22.1633	1.25744e+08	7.22025e+06	0.00155564			21087.3	3.53772e+06	2.40854e+06	2.34943e+06	2.29859e+06	2.91768e+06	7.42013e+06	2.47429e+06	0	3.11538e+06	117368	3.29374e+06	2.58432e+06	0	2.10584e+06	2.52903e+06	0	3.15005e+06	5.43632e+06	3.43995e+06	3.70151e+06	3.25664e+06	3.37948e+06
77	9688	176012	4507	TG(P-50:16_4:0)+NH4	TG(P-54:16)+NH4	TG(P-50:16_4:0)	C	0.0781139	1	TG	alkenyl-acyl	M+NH4	C57 H82 N1 O5	0	0	860.621	860.619	1	3.21755e+06	15.0173	15.0413	3.21755e+06	295267	0.00228048			0	0	0	58595	0	148109	0	51853.1	51243.7	0	0	89663.2	0	0	57021.2	48413.3	66910.2	106834	216813	130210	30271.7	0	126837
78	12776	180902	6023	Co(Q10)+H	Co(0:0Q10)+H	Co(Q10)	A	0.781896	1	Co	Coenzyme Q	M+H	C59 H91 O4	0	0	863.693	863.691	1	1.7106e+06	19.7815	19.833	1.7106e+06	146076	0.00207224			71258.4	49446.9	0	17640.3	19205.8	57265.3	0	0	0	42459.3	29960.8	65777	77898.3	230265	45597.3	28724.3	29168.4	26458.4	0	37339.5	58282.9	32259.1	66760.3
79	11192	182168	5190	TG(18:2_18:2_17:3)+H	TG(53:7)+H	TG(18:2_18:2_17:3)	C	1.33974	1	TG	triacyl	M+H	C56 H95 O6	0	0	863.712	863.712	1	762093	17.1949	17.212	762093	73468	0.000135539			100881	96478.2	23367.7	59352.4	95151.4	26850.3	60623.9	47829.7	52420.8	29944.2	58360.9	0	33775.7	29614.7	103490	85470.9	46427.6	29000.3	29638.9	0	30345.7	29079	29826.2
80	11935	183839	5482	TG(15:0_18:1_18:2)+Na	TG(51:3)+Na	TG(15:0_18:1_18:2)	C	1.19159	1	TG	triacyl	M+Na	C54 H98 Na1 O6	0	0	865.727	865.726	1	478520	18.2974	18.2847	478520	44681.4	0.00160927			90225.9	53499	20632.8	0	34287.3	0	48752.5	41077.2	29005.8	17347.5	0	0	25433.3	23675.3	41355.9	68896.3	77603.3	22261.1	0	20411.8	0	16250.3	17179.2
81	3291	1844	1479	DG(P-6:0_18:0)+NH4	DG(P-24:0)+NH4	DG(P-6:0_18:0)	C	0.632969	1	DG	alkenyl-acyl	M+NH4	C27 H56 N1 O4	0	0	458.421	458.42	1	974927	7.02829	7.02993	974927	64098.5	0.0010237			0	37534.4	0	29500.2	21749.5	0	0	0	31871.5	36631.8	0	36093.1	0	0	29969.2	0	34991.7	0	39706.8	26650.3	0	30564.2	29673.3
82	4885	1895	2191	DG(O-26:4)+H	DG(O-26:4)+H	DG(O-26:4)	C	0.41559	1	DG	alkyl-acyl	M+H	C29 H51 O4	0	0	463.379	463.378	1	1.29377e+06	9.14519	9.34295	1.29377e+06	257425	0.000844148			57681.7	365040	0	0	0	0	0	0	166297	103346	0	0	0	0	0	0	203137	0	0	102380	93476.8	107890	102444
83	14226	194134	6903	PG(25:0_18:1)+H	PG(43:1)+H	PG(25:0_18:1)	C	0.792139	1	PG	diacyl	M+H	C49 H96 O10 P1	0	0	875.673	875.674	1	3.92565e+06	21.9713	21.9848	3.92565e+06	401741	-0.00062313			179424	317696	0	219381	256240	0	252509	450120	0	59302.8	398361	50098.9	0	0	105459	281130	263747	106293	91073.7	148946	44104.8	84599.9	51636.4
84	14156	176001	6836	TG(16:0_18:1_18:1)+H	TG(52:2)+H	TG(16:0_18:1_18:1)	A	0.665549	1	TG	triacyl	M+H	C55 H103 O6	0	0	859.776	859.775	1	3.06855e+06	21.8663	21.8855	3.06855e+06	236330	0.00107488			3.05763e+07	6.69404e+07	349912	1.49887e+06	3.20276e+07	281835	7.61525e+07	2.55814e+07	2.10756e+07	5.20356e+07	1.26633e+06	5.38262e+07	0	0	2.3971e+07	4.92146e+07	963725	186074	7.76394e+07	232159	456511	237995	141898
85	14265	196530	6940	TG(16:0_18:0_18:1)+NH4	TG(52:1)+NH4	TG(16:0_18:0_18:1)	B	0.388141	1	TG	triacyl	M+NH4	C55 H108 N1 O6	0	0	878.819	878.817	1	1.62496e+08	22.133	22.1652	1.62496e+08	9.68595e+06	0.00163235			0	0	8.92776e+06	149290	0	0	1.4213e+07	214577	0	0	0	0	0	1.26454e+07	0	304695	0	0	0	7.57573e+06	1.13173e+07	0	0
86	14196	197991	6874	TG(16:0_18:1_18:2)+Na	TG(52:3)+Na	TG(16:0_18:1_18:2)	A	1.58683	1	TG	triacyl	M+Na	C55 H100 Na1 O6	0	0	879.743	879.741	1	7.53249e+06	21.574	21.5541	7.53249e+06	568868	0.00179157			215709	636386	485302	1.06228e+06	1.18686e+06	0	3.25133e+06	193733	162453	296567	723552	3.43569e+07	73910	2.76432e+06	196250	0	157116	0	0	1.39975e+06	0	826733	426122
87	15805	200118	7578	TG(16:0_18:0_18:0)+NH4	TG(52:0)+NH4	TG(16:0_18:0_18:0)	A	0.606014	1	TG	triacyl	M+NH4	C55 H110 N1 O6	0	0	880.834	880.833	1	6.86503e+07	22.3901	22.3907	6.86503e+07	4.55724e+06	0.00166302			0	1.80017e+06	1.50498e+06	0	1.27073e+06	0	4.22266e+06	1.39816e+06	1.32866e+06	1.73313e+06	0	2.03811e+06	1.70514e+06	2.40361e+06	0	1.43434e+06	1.3631e+06	1.80721e+06	2.49583e+06	1.87399e+06	1.84586e+06	1.76547e+06	2.04618e+06
88	14232	203324	6907	TG(18:0_18:1_18:2)+H	TG(54:3)+H	TG(18:0_18:1_18:2)	B	0.752995	1	TG	triacyl	M+H	C57 H105 O6	0	0	885.792	885.791	1	6.7979e+06	21.8767	21.8858	6.7979e+06	437822	0.00171803			223861	0	302260	259561	275550	0	0	0	216784	0	3.28096e+06	375730	0	339279	267135	380147	0	0	0	315254	0	294235	320915
89	7087	20540	3347	DG(O-15:1_20:1)+NH4	DG(O-35:2)+NH4	DG(O-15:1_20:1)	C	1.52636	1	DG	alkyl-acyl	M+NH4	C38 H76 N1 O4	0	0	610.578	610.577	1	105181	11.6319	11.656	105181	12194.9	0.00110844			43227.6	41229	0	35605	24348.5	0	162323	442120	12614.7	63385.4	0	1.48922e+06	29920.9	0	0	12221.5	7083.17	0	0	0	0	0	138999
90	9565	20868	4418	DG(16:0_18:1)+NH4	DG(34:1)+NH4	DG(16:0_18:1)	A	0.672237	1	DG	diacyl	M+NH4	C37 H74 N1 O5	0	0	612.557	612.556	1	936990	15.2289	15.2116	936990	31173.7	0.00123122			36122.9	37776.9	89646.3	62993.9	7703.47	28070.5	66995.6	0	0	70005.9	173034	21524.3	27680.5	33925.3	26829.6	27035.5	30911.8	0	111023	47032.4	0	21049	45197.8
91	12811	208936	6051	TG(16:0_19:0_18:2)+NH4	TG(53:2)+NH4	TG(16:0_19:0_18:2)	C	0.496377	1	TG	triacyl	M+NH4	C56 H108 N1 O6	0	0	890.819	890.817	1	1.12331e+06	19.5184	19.5641	1.12331e+06	143108	0.00224775			239586	0	40792.3	226709	0	0	0	226059	100932	0	180102	24884.1	0	0	260297	0	288890	0	0	0	0	0	0
92	12839	213076	6077	TG(18:2_18:2_18:3)+NH4	TG(54:7)+NH4	TG(18:2_18:2_18:3)	A	1.025	1	TG	triacyl	M+NH4	C57 H100 N1 O6	0	0	894.756	894.755	1	4.69994e+06	19.6994	19.8201	4.69994e+06	887700	0.00138714			0	0	28762.8	75299.4	0	94704	0	0	30996.3	110952	46893	128294	108798	18941.9	35779.7	96492.6	39895.4	99133.7	362154	99307.2	114558	50123.4	0
93	14324	214004	6996	TG(18:1_18:2_18:3)+NH4	TG(54:6)+NH4	TG(18:1_18:2_18:3)	B	0.842214	1	TG	triacyl	M+NH4	C57 H102 N1 O6	0	0	896.772	896.77	1	1.28864e+07	20.5087	20.5877	1.28864e+07	1.84047e+06	0.00174571			443055	0	2.0108e+06	427343	683216	116791	520980	54020.6	72863.7	37052.4	450959	119458	434691	1.30432e+06	62569.1	6127.54	66939.9	89121.8	125199	108797	940550	0	125600
94	14350	214712	7025	TG(18:1_18:2_18:2)+NH4	TG(54:5)+NH4	TG(18:1_18:2_18:2)	B	0.961253	1	TG	triacyl	M+NH4	C57 H104 N1 O6	0	0	898.788	898.786	1	1.14927e+08	21.0891	21.1588	1.14927e+08	1.24491e+07	0.00209376			105917	209206	572844	222683	130570	0	1.31259e+07	196676	223763	163065	260589	0	4.34076e+06	678467	3.36706e+06	316910	2.61446e+06	4.47228e+06	2.39963e+06	199736	375657	271698	143778
95	10293	13686	4721	DG(16:0_18:0)+H	DG(34:0)+H	DG(16:0_18:0)	A	0.742271	1	DG	diacyl	M+H	C37 H73 O5	0	0	597.546	597.545	1	2.55535e+06	16.2483	16.288	2.55535e+06	130850	0.000762232			186207	74528.9	643835	311270	121248	419712	1.99622e+06	85441.4	255063	667105	0	925397	150353	894592	96666.8	92582.2	246531	608894	902312	163447	617802	499019	1.19296e+06
96	14271	202574	6945	TG(18:1_18:1_18:2)+H	TG(54:4)+H	TG(18:1_18:1_18:2)	A	0.562033	1	TG	triacyl	M+H	C57 H103 O6	0	0	883.776	883.775	1	6.88548e+06	21.5751	21.5663	6.88548e+06	478852	0.00152024			507136	516808	473256	272083	1.33041e+07	3.21314e+07	0	375595	210822	0	433451	495658	8.52128e+06	0	0	1.57715e+07	382115	1.0588e+06	247497	1.77469e+07	529973	325259	339206
97	14399	216916	7074	TG(18:1_18:1_18:1)+NH4	TG(54:3)+NH4	TG(18:1_18:1_18:1)	A	0.73503	1	TG	triacyl	M+NH4	C57 H108 N1 O6	0	0	902.818	902.817	1	5.39922e+08	21.8462	21.8887	5.39922e+08	3.73055e+07	0.00113886			2.07829e+07	0	0	1.31048e+06	1.29643e+06	2.6259e+06	2.58179e+06	840398	1.77049e+07	0	1.03301e+06	3.08258e+07	813731	0	1.1758e+06	1.55707e+06	991970	1.35136e+06	0	821994	1.43075e+06	2.68789e+07	0
98	11219	219195	5207	TG(O-43:13_15:2)+H	TG(O-58:15)+H	TG(O-43:13_15:2)	B	0.225263	1	TG	alkyl-acyl	M+H	C61 H91 O5	0	0	903.687	903.686	1	987016	16.9516	16.9086	987016	111746	0.00129714			37835.3	40610.3	0	0	0	66509.1	0	0	0	0	0	40220.3	0	33279.8	20807.5	0	18321.5	36023.8	206056	38883.1	0	63883.6	52059
99	14401	225696	7076	PG(27:0_18:1)+H	PG(45:1)+H	PG(27:0_18:1)	C	0.791677	1	PG	diacyl	M+H	C51 H100 O10 P1	0	0	903.705	903.705	1	6.80345e+06	22.2235	22.2426	6.80345e+06	580672	-0.000260963			565661	690449	161348	654087	644609	154058	389416	611261	657152	241548	597074	224548	172425	162458	652420	694977	769086	179269	0	246105	214134	115680	226289
100	14347	232424	7022	TG(18:0_18:1_18:1)+Na	TG(54:2)+Na	TG(18:0_18:1_18:1)	A	0.301059	1	TG	triacyl	M+Na	C57 H106 Na1 O6	0	0	909.79	909.788	1	3.27285e+06	22.1647	22.1665	3.27285e+06	211508	0.00222921			0	92209.9	428963	23309.4	8.80402e+06	1.35275e+07	1.75492e+07	0	0	85461.2	4.58567e+06	290183	190182	593922	356433	0	5.5899e+06	358099	0	8.47995e+06	107253	201476	59354.9
101	15832	233467	7607	TG(18:0_18:0_18:1)+Na	TG(54:1)+Na	TG(18:0_18:0_18:1)	A	0.240241	1	TG	triacyl	M+Na	C57 H108 Na1 O6	0	0	911.806	911.804	1	665042	22.4223	22.4032	665042	39179	0.00188117			0	89403.8	45769	39415.8	29851.3	0	114096	36734.5	34571.6	20490.1	1.03182e+06	35472.1	1.16679e+06	77022.2	37367.4	32263.8	1.02408e+06	1.59556e+06	47338.7	0	57831.7	1.54816e+06	31672.5
102	11221	238845	5209	TG(O-43:13_16:3)+H	TG(O-59:16)+H	TG(O-43:13_16:3)	C	0.147653	1	TG	alkyl-acyl	M+H	C62 H91 O5	0	0	915.687	915.686	1	1.35101e+06	16.8889	16.9162	1.35101e+06	48152	0.000999114			0	0	0	0	0	0	0	0	0	0	0	0	0	0	0	0	0	0	0	44636.5	14372.2	0	30759.3
103	4850	2437	2161	DG(P-6:0_19:2)+NH4	DG(P-25:2)+NH4	DG(P-6:0_19:2)	C	0.154272	1	DG	alkenyl-acyl	M+NH4	C28 H54 N1 O4	0	0	468.406	468.405	1	2.05086e+06	9.41144	9.4713	2.05086e+06	231278	0.0011385			0	0	65141.9	19675.5	0	18939.5	0	0	17959.7	141803	0	28105.7	72992.6	48542.1	0	0	25223.3	0	3909.05	0	0	29101.5	36522.7
104	14307	245358	6980	TG(16:0_18:1_21:1)+NH4	TG(55:2)+NH4	TG(16:0_18:1_21:1)	C	0.65094	1	TG	triacyl	M+NH4	C58 H112 N1 O6	0	0	918.85	918.848	1	9.21898e+06	22.0593	22.0521	9.21898e+06	617528	0.00164805			0	0	0	0	0	0	0	0	0	0	0	0	247285	0	0	0	0	0	0	0	0	0	0
105	11231	250891	5217	TG(O-28:8_30:7)+NH4	TG(O-58:15)+NH4	TG(O-28:8_30:7)	B	0.166417	1	TG	alkyl-acyl	M+NH4	C61 H94 N1 O5	0	0	920.715	920.713	1	3.14332e+07	16.8655	16.9561	3.14332e+07	3.6601e+06	0.00188643			74908.3	401466	1.64639e+06	190195	416436	1.86177e+06	1.61049e+06	842720	0	1.23775e+06	289595	3.91919e+06	921425	2.51591e+06	594958	311293	540518	351846	0	818711	6703.51	1.35013e+06	973328
106	5069	27073	2352	DG(17:3_18:2)+Na	DG(35:5)+Na	DG(17:3_18:2)	C	1.8782	1	DG	diacyl	M+Na	C38 H64 Na1 O5	0	0	623.465	623.465	1	1.96282e+06	8.93983	9.01455	1.96282e+06	223835	0.000553296			1.01868e+06	2.01251e+06	0	1.66841e+06	1.9492e+06	0	0	1.24121e+06	1.93307e+06	448246	0	371924	23240.6	0	921500	2.01642e+06	2.11369e+06	0	483346	461110	382881	443338	432928
107	15841	277209	7616	PG(29:0_18:1)+H	PG(47:1)+H	PG(29:0_18:1)	C	0.322278	1	PG	diacyl	M+H	C53 H104 O10 P1	0	0	931.736	931.736	1	6.77478e+06	22.4324	22.4496	6.77478e+06	569103	-0.000334237			0	625616	0	552152	600819	0	0	501282	545683	0	510135	0	0	169725	528389	642388	628553	0	0	0	206729	0	217480
108	14431	284923	7110	TG(18:1_18:1_21:1)+NH4	TG(57:3)+NH4	TG(18:1_18:1_21:1)	C	0.80675	1	TG	triacyl	M+NH4	C60 H114 N1 O6	0	0	944.866	944.864	1	3.16953e+07	22.0517	22.0599	3.16953e+07	2.02841e+06	0.00179413			0	367175	0	284408	0	899663	2.01214e+06	0	250514	849398	250855	882764	806934	0	315455	0	0	825439	806700	802890	0	962131	0
109	11244	288382	5228	TG(45:13_14:1)+Na	TG(59:14)+Na	TG(45:13_14:1)	C	1.07186	1	TG	triacyl	M+Na	C62 H92 Na1 O6	0	0	955.681	955.679	1	2.967e+07	16.7854	16.8943	2.967e+07	3.64549e+06	0.0019478			337097	400622	516748	0	137563	1.43465e+06	1.22305e+06	109133	0	306966	0	1.39734e+06	0	1.03196e+06	0	128155	205837	1.22249e+06	1.27309e+06	84413.5	1.11701e+06	0	449968
110	15896	289288	7670	PG(27:1_22:0)+H	PG(49:1)+H	PG(27:1_22:0)	C	0.281827	1	PG	diacyl	M+H	C55 H108 O10 P1	0	0	959.768	959.767	1	9.5459e+06	22.6087	22.6314	9.5459e+06	714996	0.000325795			562393	627971	0	726942	0	0	0	621191	0	274022	552942	0	0	0	614005	677324	717995	0	0	0	0	0	0
111	9574	29780	4424	TG(10:0_12:0_12:0)+NH4	TG(34:0)+NH4	TG(10:0_12:0_12:0)	A	0.884825	1	TG	triacyl	M+NH4	C37 H74 N1 O6	0	0	628.552	628.551	1	4.17643e+06	15.0652	15.0745	4.17643e+06	485053	0.00137026			78808.8	105665	447177	0	132348	262457	1.98973e+06	0	125547	597569	171416	330480	288684	375422	38960.3	112344	61719.1	857682	387776	93952.3	604553	307932	119036
114	9571	30878	4423	TG(8:0_12:0_14:0)+Na	TG(34:0)+Na	TG(8:0_12:0_14:0)	A	1.68496	1	TG	triacyl	M+Na	C37 H70 Na1 O6	0	0	633.508	633.506	1	9.10843e+06	15.1037	15.109	9.10843e+06	1.27358e+06	0.00132145			79941.7	87820.7	0	93740.4	0	186962	0	136573	103106	119193	96523.1	0	0	405182	72775.6	37202.5	0	425562	0	184062	0	0	318800
115	10453	317465	4842	PG(21:0_29:6)+NH4	PG(50:6)+NH4	PG(21:0_29:6)	C	0.0165182	1	PG	diacyl	M+NH4	C56 H103 N1 O10 P1	0	0	980.736	980.731	1	6.8353e+06	16.3458	16.3773	6.8353e+06	506086	0.00449147			0	19463.2	0	0	0	35311.4	0	0	20726.2	0	0	0	68484.6	63735.3	0	0	17962.4	0	0	0	0	45457.5	0
116	15930	319024	7703	TG(18:1_24:1_18:2)+NH4	TG(60:4)+NH4	TG(18:1_24:1_18:2)	B	1.12563	1	TG	triacyl	M+NH4	C63 H118 N1 O6	0	0	984.897	984.895	1	3.06404e+06	22.3875	22.3978	3.06404e+06	284883	0.00210679			0	0	115480	27224.2	0	0	235238	58441.6	0	0	3918.78	0	0	0	0	0	66662.4	101178	0	120278	0	93923.4	0
117	15945	320233	7720	TG(18:1_18:1_24:1)+NH4	TG(60:3)+NH4	TG(18:1_18:1_24:1)	A	0.770918	1	TG	triacyl	M+NH4	C63 H120 N1 O6	0	0	986.914	986.911	1	6.58561e+06	22.5786	22.5844	6.58561e+06	504256	0.00252331			0	0	0	0	0	0	0	0	0	0	0	0	0	390149	0	0	0	178673	262878	0	0	0	0
118	9713	320276	4528	TG(30:8_4:0_28:8)+NH4	TG(62:16)+NH4	TG(30:8_4:0_28:8)	C	0.307019	1	TG	triacyl	M+NH4	C65 H98 N1 O6	0	0	988.741	988.739	1	4.64882e+07	15.0519	15.1272	4.64882e+07	5.24736e+06	0.00260688			140186	178533	380561	237592	117734	94728.4	1.13408e+06	114913	0	1.5608e+06	0	816829	766427	271356	498430	138689	475933	353911	2.06368e+06	1.25923e+06	1.34791e+06	599367	152980
119	9120	321566	4307	TG(30:7_4:0_28:8)+NH4	TG(62:15)+NH4	TG(30:7_4:0_28:8)	C	0.114747	1	TG	triacyl	M+NH4	C65 H100 N1 O6	0	0	990.756	990.755	1	4.49029e+06	14.3568	14.3628	4.49029e+06	228654	0.00192523			33524.3	31796.4	89277.9	27676.7	0	0	0	55825.5	0	407351	154647	178768	184128	85768.3	35461.5	41606.9	32283	83239.7	126819	0	386854	440815	236638
120	15975	323225	7750	TG(25:0_18:1_18:2)+NH4	TG(61:3)+NH4	TG(25:0_18:1_18:2)	A	0.477769	1	TG	triacyl	M+NH4	C64 H122 N1 O6	0	0	1000.93	1000.93	1	676214	22.672	22.6608	676214	86566.6	0.00196108			34420.3	52091.8	46483.6	0	40700.6	62656.5	0	55316.4	0	39305.6	0	48578	39190.9	52826.2	52647.8	0	0	0	0	44839.1	59794.2	47091.5	0
121	9719	324087	4535	TG(29:7_5:0_29:8)+NH4	TG(63:15)+NH4	TG(29:7_5:0_29:8)	C	0.183117	1	TG	triacyl	M+NH4	C66 H102 N1 O6	0	0	1004.77	1004.77	1	4.43753e+06	15.1144	15.1374	4.43753e+06	373582	0.0019206			39497.8	31753.5	100617	35594.2	44319.9	98185.6	184329	33656.1	45103.3	144638	40159.5	0	103571	101710	0	30254.8	32792.9	72178	135258	148227	120489	0	134436
122	3165	312	1374	DAP(O-12:0_O-4:0)+H	DAP(O-16:0)+H	DAP(O-12:0_O-4:0)	B	0.78774	1	DAP	dialkyl	M+H	C24 H39 O4	0	0	391.285	391.284	1	9.96285e+06	6.97316	6.89765	9.96285e+06	864158	0.000924703			900588	1.03057e+06	1.40218e+06	0	0	1.41697e+06	3.10401e+06	0	0	1.24344e+06	1.0963e+06	108748	1.39035e+06	1.31902e+06	0	989305	0	1.5499e+06	0	1.19382e+06	0	741616	1.10598e+06
123	8931	32600	4161	DG(18:1_18:2)+NH4	DG(36:3)+NH4	DG(18:1_18:2)	A	0.876662	1	DG	diacyl	M+NH4	C39 H74 N1 O5	0	0	636.558	636.556	1	603215	14.1481	14.1606	603215	81910.9	0.00143522			81148.9	52596.4	0	0	0	32541	0	42299.8	25643.4	0	0	0	0	0	27591.3	81296	59193.7	0	142514	63385.5	0	0	56514.5
124	11352	327411	5317	TG(P-28:8_19:4_18:3)+NH4	TG(P-65:15)+NH4	TG(P-28:8_19:4_18:3)	C	0.196638	1	TG	alkenyl-acyl	M+NH4	C68 H106 N1 O5	0	0	1016.81	1016.81	1	2.72625e+06	17.1101	17.1599	2.72625e+06	276808	0.00230542			0	0	34317.6	55390.1	13275.5	85594.5	0	26697.4	50854.1	165975	0	0	21394.3	0	12828.3	0	10577.5	23600.3	17723.1	0	116476	71675.5	0
125	16012	328849	7786	TG(16:0_28:0_18:1)+NH4	TG(62:1)+NH4	TG(16:0_28:0_18:1)	A	0.79272	1	TG	triacyl	M+NH4	C65 H128 N1 O6	0	0	1018.98	1018.97	1	1.40297e+06	23.0821	23.0447	1.40297e+06	120830	0.00254471			51452.9	0	0	0	66376.5	0	150923	45848.1	50027.3	35611.5	0	0	0	0	0	0	0	0	58324.6	0	0	74810.4	72418.4
126	10478	329502	4858	TG(30:7_7:0_28:8)+NH4	TG(65:15)+NH4	TG(30:7_7:0_28:8)	C	0.0757135	1	TG	triacyl	M+NH4	C68 H106 N1 O6	0	0	1032.8	1032.8	1	447672	15.9377	15.9564	447672	25622.7	0.00249417			17693.4	0	40243.7	0	0	84758.7	97800.5	30561.6	25020.2	24514.1	0	0	0	81948.9	36918.9	0	10696.1	48328.5	117005	0	42704.4	32215.3	32236.7
127	16065	339623	7843	TG(16:0_24:0_25:0)+NH4	TG(65:0)+NH4	TG(16:0_24:0_25:0)	A	0.656957	1	TG	triacyl	M+NH4	C68 H136 N1 O6	0	0	1063.04	1063.04	1	622233	23.4029	23.3806	622233	52580.6	0.00266482			0	0	0	18877.9	0	0	42898.6	20770	17466.4	0	0	0	18702.1	28498.6	0	0	23698.5	22534.6	0	20824.6	0	19827.1	19035.1
128	9578	34195	4427	TG(O-15:1_18:1_3:0)+NH4	TG(O-36:2)+NH4	TG(O-15:1_18:1_3:0)	B	0.935526	1	TG	alkyl-acyl	M+NH4	C39 H76 N1 O5	0	0	638.573	638.572	1	917618	15.244	15.2737	917618	110302	0.00106719			0	73216.6	39105.4	114821	93200.5	53691	0	0	0	19439.2	130927	32403.5	0	39722.1	22056.6	22582.3	0	69601.9	59488.5	119610	0	25122.6	0
129	11991	354489	5531	TG(50:16_20:0)+NH4	TG(70:16)+NH4	TG(50:16_20:0)	C	0.329507	1	TG	triacyl	M+NH4	C73 H114 N1 O6	0	0	1100.87	1100.86	1	513858	18.2989	18.3101	513858	68496.7	0.00167442			0	0	19311.5	0	0	0	33272.4	0	0	27882	0	25027.6	18357.4	0	0	0	0	0	26664.1	27060	0	24633.9	24781.1
130	14519	361800	7206	TG(O-72:19)+NH4	TG(O-72:19)+NH4	TG(O-72:19)	C	0.0357874	1	TG	alkyl-acyl	M+NH4	C75 H114 N1 O5	0	0	1108.87	1108.87	1	8.89566e+06	21.3268	21.3564	8.89566e+06	674349	0.00195193			0	0	198634	66231.1	0	174119	483317	67828.1	0	0	0	0	163831	0	0	0	67664.3	175901	238230	0	234977	273963	259483
131	3993	363219	2070	TG(46:9_26:6)+H	TG(72:15)+H	TG(46:9_26:6)	C	0.235901	1	TG	triacyl	M+H	C75 H117 O6	0	0	1113.89	1113.88	1	1.75022e+06	7.24675	7.27318	1.75022e+06	197791	0.00475856			0	0	34662.8	26875.9	26540.1	0	102834	0	0	0	0	0	33207.3	50511.8	0	0	0	0	0	0	63903	0	0
132	11004	29002	5046	DG(18:0_18:0)+H	DG(36:0)+H	DG(18:0_18:0)	A	0.574122	1	DG	diacyl	M+H	C39 H77 O5	0	0	625.577	625.577	1	1.6404e+06	17.5862	17.5868	1.6404e+06	137818	0.000354345			133026	0	428462	69612.4	4997.14	258606	549012	90996.7	183962	766239	0	0	495980	0	204352	183172	196053	292961	379268	306309	866396	297401	0
133	10494	383353	4870	TG(P-28:8_18:4_30:8)+H	TG(P-76:20)+H	TG(P-28:8_18:4_30:8)	C	0.0551199	1	TG	alkenyl-acyl	M+H	C79 H115 O5	0	0	1143.87	1143.87	1	2.49274e+06	16.2954	16.2746	2.49274e+06	318447	-0.00162106			0	23882.9	93379.1	8290.89	0	0	74551.7	13717.8	0	0	37080.6	0	0	79316.6	0	16131.2	0	100563	63596.7	0	0	107488	24504.3
134	12017	385841	5543	TG(57:15_20:5)+NH4	TG(77:20)+NH4	TG(57:15_20:5)	C	0.0520351	1	TG	triacyl	M+NH4	C80 H120 N1 O6	0	0	1190.91	1190.91	1	6.44596e+06	18.3502	18.428	6.44596e+06	805766	0.00260984			55789.3	91796.6	282463	53445.6	0	221606	394159	0	116855	200420	0	169487	0	400878	102566	0	57693.7	0	111616	210076	118417	0	448979
135	4988	3934	2281	Cer(d16:0_16:0)+H	Cer(d32:0)+H	Cer(d16:0_16:0)	C	1.0022	1	Cer	acylsphinganines	M+H	C32 H66 N1 O3	0	0	512.505	512.504	1	1.71487e+06	9.75884	9.80175	1.71487e+06	170006	0.00111544			48526.7	49696.4	35859.5	210537	230316	0	0	78583.2	224774	0	189545	45315.7	0	47843.2	207534	206604	246407	0	58128.4	0	65681.6	0	67315.1
136	1384	4047	611	LPC(18:2)+H	LPC(18:2)+H	LPC(18:2)	C	0.9514	1	LPC	monoacyl	M+H	C26 H51 N1 O7 P1	0	0	520.341	520.34	1	348070	3.02619	3.13889	348070	45501.3	0.00147031			16834.1	50586	0	0	0	0	0	0	0	21768.7	23924.3	42387.9	0	29105.3	0	35344.6	0	39653.9	47398.1	65067.8	38592.7	0	39421.2
137	2213	41290	1044	WE(O-44:11)+NH4	WE(O-44:11)+NH4	WE(O-44:11)	C	0.0378445	1	WE	Wax monoesters	M+NH4	C44 H70 N1 O2	0	0	644.541	644.54	1	344759	5.60133	5.57853	344759	20857.3	0.00138463			0	0	0	0	0	0	0	0	0	0	0	0	0	0	0	0	0	0	0	0	10354.1	0	0
138	1871	43	804	AEA(16:0)+H	AEA(16:0)+H	AEA(16:0)	B	1.1703	1	AEA	N-acyl ethanolamines	M+H	C18 H38 N1 O2	0	0	300.29	300.29	1	518500	5.12265	5.15241	518500	75591.6	0.000675508			0	0	17307.2	24399.7	0	0	0	0	0	29510.7	0	0	0	0	0	0	0	0	0	30398.3	30894.3	26498.2	29354.6
141	11844	45821	5400	Cer(d18:1_24:1)+H	Cer(d42:2)+H	Cer(d18:1_24:1)	A	0.834299	1	Cer	acylsphingosines	M+H	C42 H82 N1 O3	0	0	648.63	648.629	1	471146	18.1395	18.1528	471146	86258	0.00154248			0	0	0	39325.2	46344	0	0	0	0	33318.5	50195.1	0	0	38856	0	0	0	33374.2	9089.42	45307.4	0	0	43717.2
143	11033	47799	5069	DG(O-14:1_24:0)+NH4	DG(O-38:1)+NH4	DG(O-14:1_24:0)	C	0.174699	1	DG	alkyl-acyl	M+NH4	C41 H84 N1 O4	0	0	654.641	654.639	1	655718	17.1571	17.2094	655718	86942.1	0.00115899			0	0	22794.3	35717.4	0	27734.6	0	0	0	34662.4	0	0	27320.3	34644.1	0	36018.3	0	32322.5	35225.9	0	0	19250.1	7094.32
144	7887	4843	3654	WE(O-34:0)+NH4	WE(O-34:0)+NH4	WE(O-34:0)	C	0.253788	1	WE	Wax monoesters	M+NH4	C34 H72 N1 O2	0	0	526.557	526.556	1	666938	13.2169	13.2426	666938	69298.9	0.00149447			175196	172238	16822.5	190662	217616	13479.3	0	184760	190531	40466.8	134278	38835.4	0	0	194945	179232	218807	0	53662.5	26210.7	31113.4	38736.1	0
145	10344	48409	4759	TG(10:0_12:0_14:0)+NH4	TG(36:0)+NH4	TG(10:0_12:0_14:0)	A	1.07529	1	TG	triacyl	M+NH4	C39 H78 N1 O6	0	0	656.584	656.582	1	2.98008e+06	16.3342	16.3684	2.98008e+06	266583	0.00117364			187634	89900.5	291711	185648	191327	782029	1.23063e+06	215733	215407	619788	0	658308	569476	395612	233461	226711	255988	592989	372211	199123	208013	488561	357502
147	4817	540	2134	WE(O-26:0)+NH4	WE(O-26:0)+NH4	WE(O-26:0)	C	0.127446	1	WE	Wax monoesters	M+NH4	C26 H56 N1 O2	0	0	414.432	414.431	1	398078	9.73326	9.71111	398078	44031.3	0.000976811			0	0	0	0	0	30974.3	35836.3	0	0	19010.4	0	0	26643	0	0	0	0	33482.8	0	0	22560.6	0	0
149	8943	54965	4171	DG(O-17:1_22:1)+NH4	DG(O-39:2)+NH4	DG(O-17:1_22:1)	C	1.40971	1	DG	alkyl-acyl	M+NH4	C42 H84 N1 O4	0	0	666.641	666.639	1	2.87335e+06	13.9138	13.9849	2.87335e+06	286888	0.00123259			75806.4	0	0	72099.3	0	50413	0	671646	0	0	60299.5	884440	0	29818.8	0	0	0	0	0	0	0	0	410443
150	12419	57391	5728	DG(18:0_20:0)+NH4	DG(38:0)+NH4	DG(18:0_20:0)	A	0.648517	1	DG	diacyl	M+NH4	C41 H84 N1 O5	0	0	670.636	670.634	1	819025	18.9195	18.9549	819025	131258	0.00189656			0	0	32782.9	0	0	39564.6	66194	0	0	45141.3	0	78419.7	38447.5	34463.1	0	0	0	33199.1	48798.1	47693.3	38045.8	53021.7	43399.1
152	12438	60205	5743	Cer(d20:0_24:0)+H	Cer(d44:0)+H	Cer(d20:0_24:0)	A	0.525438	1	Cer	acylsphinganines	M+H	C44 H90 N1 O3	0	0	680.693	680.692	1	1.28697e+06	20.2366	20.2964	1.28697e+06	81339.7	0.00121236			35976.4	14144.6	0	68066.5	138294	0	0	99908	47210.5	29173.3	204307	45056.3	66480.3	47098.5	82644.2	39089.8	0	0	27748.5	127485	69387.3	95200.4	0
153	11864	61400	5412	DG(O-16:1_24:0)+NH4	DG(O-40:1)+NH4	DG(O-16:1_24:0)	C	0.165973	1	DG	alkyl-acyl	M+NH4	C43 H88 N1 O4	0	0	682.672	682.671	1	877130	18.5288	18.4496	877130	161284	0.001507			114368	0	44974.2	0	23600.1	57275.1	98001.9	0	0	70894.2	0	110149	58801.9	58140	0	0	0	53832.9	84038.4	105655	85822.1	97373.5	94539.5
154	6151	61580	2948	WE(O-47:12)+NH4	WE(O-47:12)+NH4	WE(O-47:12)	C	0.00997409	1	WE	Wax monoesters	M+NH4	C47 H74 N1 O2	0	0	684.572	684.571	1	6.06959e+06	11.0783	11.1607	6.06959e+06	532256	0.00108654			0	67781.7	213164	43679.2	29134.4	0	97159.1	20274.8	0	268321	0	63646.9	0	117392	52045.3	0	0	130062	147200	117539	217093	80970.2	173115
155	11071	62059	5097	TG(12:0_12:0_14:0)+NH4	TG(38:0)+NH4	TG(12:0_12:0_14:0)	A	0.725403	1	TG	triacyl	M+NH4	C41 H82 N1 O6	0	0	684.615	684.614	1	1.66979e+07	17.6584	17.7436	1.66979e+07	2.06765e+06	0.00131951			100212	82790.3	385300	47693.5	158569	698691	1.03232e+06	149643	56583.6	656225	134038	576957	707990	770015	190137	211894	99903.1	745004	736458	237572	587298	955153	471681
156	1433	6391	639	PC(19:2)+H	PC(19:2)+H	PC(19:2)	C	0.879958	1	PC	diacyl	M+H	C27 H51 N1 O8 P1	0	0	548.336	548.335	1	1.03587e+06	3.25174	3.23999	1.03587e+06	48361.9	0.000993292			0	115169	0	33565.8	37138.7	0	182785	0	79137.9	22229.3	100436	41555	52391.3	291751	103388	46419.7	43320.6	0	109248	0	33221.7	21819.4	0
160	5981	6916	2807	WE(O-36:5)+Na	WE(O-36:5)+Na	WE(O-36:5)	C	0.39234	1	WE	Wax monoesters	M+Na	C36 H62 Na1 O2	0	0	549.464	549.464	1	553908	10.4493	10.4691	553908	108533	-0.000256385			2017.35	30784	0	24320.5	153918	0	0	206596	84711.7	240728	0	353686	0	0	108988	26390.8	293874	0	130380	316884	203737	114777	34482.4
161	12464	71526	5759	DG(O-17:1_24:0)+NH4	DG(O-41:1)+NH4	DG(O-17:1_24:0)	C	0.258237	1	DG	alkyl-acyl	M+NH4	C44 H90 N1 O4	0	0	696.688	696.686	1	948427	19.1174	19.1614	948427	65144.3	0.00183971			168184	200170	0	221089	83950.4	0	0	212345	0	0	0	60033.2	58234.2	0	272751	187276	0	0	34481	55612	0	35967.7	0
162	8067	72218	3815	PE(P-16:0_18:2)+H	PE(P-34:2)+H	PE(P-16:0_18:2)	C	1.23307	1	PE	alkenyl-acyl	M+H	C39 H75 N1 O7 P1	0	0	700.529	700.528	1	1.71491e+06	13.2996	13.3242	1.71491e+06	185713	0.00136223			23547.2	48399.5	29572	34367.5	16299.4	16904.7	139585	0	47490.3	0	0	49290.5	94686.9	145271	28890.5	0	33222.8	69360.3	17102.6	37623.4	30968.1	9717.34	87994.2
163	6919	725	3209	TG(P-4:0_16:0_2:0)+H	TG(P-22:0)+H	TG(P-4:0_16:0_2:0)	C	0.592418	1	TG	alkenyl-acyl	M+H	C25 H47 O5	0	0	427.343	427.342	1	427638	11.8326	11.8547	427638	37648.5	0.0010652			0	0	0	0	0	0	0	0	0	0	0	0	0	0	0	0	0	0	10700.9	0	0	0	24477.1
164	7180	73561	3422	SM(d34:1)+H	SM(d34:1)+H	SM(d34:1)	C	0.728335	1	SM	acyl	M+H	C39 H80 N2 O6 P1	0	0	703.576	703.575	1	1.63164e+06	12.6346	12.6177	1.63164e+06	286195	0.00152638			240817	96167.7	0	54400.8	214261	0	0	470145	53085.2	196073	236160	97292.2	0	153938	54058.7	175952	209089	0	193834	102226	151467	0	186975
165	7905	7674	3671	DG(O-15:2_18:2)+H	DG(O-33:4)+H	DG(O-15:2_18:2)	C	0.462682	1	DG	alkyl-acyl	M+H	C36 H65 O4	0	0	561.488	561.488	1	631925	13.2198	13.2052	631925	42443.7	0.000134903			103007	135037	10113.7	75916.4	0	0	0	40651.8	40220.7	0	0	0	0	0	95803.9	80979.8	119296	0	0	27663.1	0	28676.9	27674.3
166	7193	77015	3432	PC(30:0)+H	PC(30:0)+H	PC(30:0)	C	0.499243	1	PC	diacyl	M+H	C38 H77 N1 O8 P1	0	0	706.538	706.538	1	2.54413e+06	12.6358	12.6141	2.54413e+06	75426.9	0.000273836			160019	0	92719.8	46933.2	80994.9	76725.6	0	38979.4	0	0	0	0	0	289335	0	0	0	43073.1	90965.6	0	0	33382.3	164026
167	11117	78725	5130	TG(10:0_12:0_18:1)+NH4	TG(40:1)+NH4	TG(10:0_12:0_18:1)	A	0.585909	1	TG	triacyl	M+NH4	C43 H84 N1 O6	0	0	710.631	710.629	1	1.24617e+06	17.7857	17.7949	1.24617e+06	122255	0.00164071			0	41105.6	23309	0	0	35457.7	196510	0	0	40166.3	0	54963.8	48492.2	83126.8	0	0	0	55456.2	22382.8	99641.2	63014.2	83888.3	0
168	12537	79500	5824	DG(O-18:1_24:0)+NH4	DG(O-42:1)+NH4	DG(O-18:1_24:0)	C	0.212073	1	DG	alkyl-acyl	M+NH4	C45 H92 N1 O4	0	0	710.704	710.702	1	856330	19.7442	19.8984	856330	368609	0.00165189			0	36190.4	84434	38872.6	38504.3	0	65064.8	174382	216652	13410.3	109089	34750.3	74098.1	84635.4	171909	146398	0	91501.7	40625.8	47624	0	22149.2	140744
169	2238	81079	1069	DG(16:0_26:6)+NH4	DG(42:6)+NH4	DG(16:0_26:6)	C	0.0352114	1	DG	diacyl	M+NH4	C45 H80 N1 O5	0	0	714.606	714.603	1	9.14528e+06	5.70107	5.82233	9.14528e+06	1.28794e+06	0.00257932			0	0	0	159246	190586	0	0	153906	0	0	1.53674e+06	484373	0	1.77817e+06	0	155404	0	0	0	514663	460295	162706	506467
170	12543	83617	5829	TG(12:0_14:0_14:0)+Na	TG(40:0)+Na	TG(12:0_14:0_14:0)	A	1.51337	1	TG	triacyl	M+Na	C43 H82 Na1 O6	0	0	717.602	717.6	1	961742	19.0116	19.0491	961742	113849	0.00195837			177697	273770	502288	239093	138126	1.14308e+06	2.1711e+06	225369	228265	1.4085e+06	0	862285	1.03056e+06	417427	234140	231639	275205	939684	765880	1.28707e+06	1.29167e+06	717765	391583
171	8072	83933	3820	MePC(30:1)+H	MePC(30:1)+H	MePC(30:1)	C	0.0697473	1	MePC	diacyl	M+H	C39 H78 N1 O8 P1	0	0	719.545	719.546	1	1.0496e+06	13.4137	13.45	1.0496e+06	86896.9	-0.000728179			69046	0	111304	71388.6	57830	0	0	35025.9	0	37750.2	161546	37996	0	0	54586.2	60718	61371.2	314384	54131.6	49164	39208.7	0	20658.7
172	8076	84981	3823	PE(17:3_18:2)+H	PE(35:5)+H	PE(17:3_18:2)	C	0.139089	1	PE	diacyl	M+H	C40 H71 N1 O8 P1	0	0	724.49	724.491	1	2.20946e+08	13.4229	13.4924	2.20946e+08	2.36628e+07	-0.00165636			5.89475e+06	0	0	3.70823e+06	3.72106e+06	0	1.42294e+07	0	0	1.40456e+07	0	1.33729e+07	7.32539e+06	8.07375e+06	0	4.79417e+06	5.17914e+06	7.95517e+06	0	0	0	0	0
173	8075	85091	3823	PA(19:4_18:2)+NH4	PA(37:6)+NH4	PA(19:4_18:2)	C	0.00708679	1	PA	diacyl	M+NH4	C40 H71 N1 O8 P1	0	0	724.49	724.491	1	2.98945e+08	13.4873	13.5417	2.98945e+08	3.20163e+07	-0.00165636			0	5.23824e+06	0	6.47973e+06	0	7.45569e+06	0	3.84702e+06	0	0	0	0	0	0	3.55173e+06	0	0	0	0	0	0	0	1.61565e+07
174	8081	85214	3826	PE(P-16:0_20:4)+H	PE(P-36:4)+H	PE(P-16:0_20:4)	C	0.701394	1	PE	alkenyl-acyl	M+H	C41 H75 N1 O7 P1	0	0	724.529	724.528	1	2.24755e+06	12.9389	12.9698	2.24755e+06	213284	0.00131941			88377.5	56780.8	0	0	0	130237	185035	0	0	106467	0	48371	55651.6	559629	0	0	0	46138.1	0	0	0	0	208617
175	7202	85604	3439	SM(d36:4)+H	SM(d36:4)+H	SM(d36:4)	C	1.13263	1	SM	acyl	M+H	C41 H78 N2 O6 P1	0	0	725.559	725.559	1	1.80617e+06	12.6879	12.6628	1.80617e+06	185655	-7.06342e-05			0	57380.1	0	0	0	35857.5	0	0	68156.9	82646.1	0	0	0	0	75214.4	29790.8	0	0	78935.8	0	121635	95084	54935
176	8086	85792	3831	PE(P-18:1_18:2)+H	PE(P-36:3)+H	PE(P-18:1_18:2)	C	0.774764	1	PE	alkenyl-acyl	M+H	C41 H77 N1 O7 P1	0	0	726.545	726.543	1	887131	13.3914	13.3718	887131	69598.9	0.00150319			0	0	18157	23888.9	0	0	0	0	36426.2	0	0	29235.3	41881.2	86033.2	0	0	0	37660.3	168167	0	36121.8	0	0
177	8880	8992	4118	WE(O-38:9)+Na	WE(O-38:9)+Na	WE(O-38:9)	C	0.093402	1	WE	Wax monoesters	M+Na	C38 H58 Na1 O2	0	0	569.434	569.433	1	2.14549e+06	14.0197	14.0559	2.14549e+06	199688	0.00138256			837517	571838	0	413188	959586	51008.2	972341	306279	907711	161859	319351	133515	24845.5	121899	432468	0	2484.17	48331	165396	55792.4	121223	130597	522536
178	17533	9004	8627	WE(O-38:9)+Na	WE(O-38:9)+Na	WE(O-38:9)	C	0.0822297	1	WE	Wax monoesters	M+Na	C38 H58 Na1 O2	0	0	569.435	569.433	1	695965	26.9132	27.0032	695965	612373	0.00188218			0	0	0	38528.3	139429	143785	411740	162590	0	223075	121668	190561	142280	152775	152496	0	133825	0	186605	218374	194050	0	245857
179	8981	90284	4198	SM(d36:1)+H	SM(d36:1)+H	SM(d36:1)	C	0.922005	1	SM	acyl	M+H	C41 H84 N2 O6 P1	0	0	731.608	731.606	1	5.96432e+06	13.9383	14.0504	5.96432e+06	1.49685e+06	0.00161457			167321	199945	0	0	98587.9	299306	517645	0	0	501397	0	314944	0	174959	0	0	0	403954	93218	512476	0	553235	150887
180	4833	912	2149	DG(P-6:0_17:0)+H	DG(P-23:0)+H	DG(P-6:0_17:0)	C	0.152192	1	DG	alkenyl-acyl	M+H	C26 H51 O4	0	0	427.379	427.378	1	6.42646e+06	9.25994	9.35064	6.42646e+06	712469	0.00103568			0	0	30632.1	0	0	0	0	25342.7	23794.3	132367	0	0	0	0	0	10737.6	75591.4	23428.8	191.673	0	0	82665.6	28625.8
181	8108	95379	3849	TG(O-46:14)+H	TG(O-46:14)+H	TG(O-46:14)	C	0.886728	1	TG	alkyl-acyl	M+H	C49 H69 O5	0	0	737.513	737.514	1	3.06521e+06	12.8206	12.8728	3.06521e+06	313241	-0.00081328			24624.7	34743.9	0	0	33587.2	0	0	25294.3	0	15383.6	55467.8	0	0	0	0	0	0	0	0	111324	30484.4	50618.8	0
182	12567	100631	5850	TG(12:0_12:0_18:1)+Na	TG(42:1)+Na	TG(12:0_12:0_18:1)	A	1.1594	1	TG	triacyl	M+Na	C45 H84 Na1 O6	0	0	743.618	743.616	1	740184	19.0819	19.1038	740184	107188	0.00179298			35135.4	0	189396	65649.3	26109.4	128397	670568	0	77904.9	19613.6	89567	96132.9	282765	258454	36270.1	104619	27077.7	143642	60909.2	273029	27311.5	42278.7	0
183	13863	97378	6567	DG(O-28:1_16:0)+NH4	DG(O-44:1)+NH4	DG(O-28:1_16:0)	C	0.591336	1	DG	alkyl-acyl	M+NH4	C47 H96 N1 O4	0	0	738.735	738.733	1	1.35462e+06	22.0402	22.0335	1.35462e+06	117318	0.00131727			0	37334.6	27283	36945.2	0	0	0	0	0	0	0	44244.1	32664.4	0	36211.2	0	43120.4	40015.2	25530.1	43287	0	40643	0
184	12598	97969	5877	TG(13:0_14:0_15:0)+NH4	TG(42:0)+NH4	TG(13:0_14:0_15:0)	A	0.399281	1	TG	triacyl	M+NH4	C45 H90 N1 O6	0	0	740.678	740.676	1	1.05382e+06	20.0745	20.1213	1.05382e+06	198583	0.00132975			0	53974.7	57780.7	0	0	115707	173495	0	0	81637.4	0	99062.8	0	58870.5	0	0	0	0	11946	78659.2	0	100604	102251
185	12578	102736	5859	TG(12:0_14:0_16:0)+Na	TG(42:0)+Na	TG(12:0_14:0_16:0)	A	1.79548	1	TG	triacyl	M+Na	C45 H86 Na1 O6	0	0	745.634	745.632	1	1.54513e+06	20.2633	20.2946	1.54513e+06	140136	0.00256168			78602.6	505862	1.10378e+06	318150	194483	1.19125e+06	2.38679e+06	333306	338995	1.09195e+06	247487	1.32081e+06	278123	1.09828e+06	298741	349843	57389.8	56711.3	789313	725112	116909	1.40966e+06	1.6341e+06
186	6227	98797	3020	DG(P-28:8_18:4)+NH4	DG(P-46:12)+NH4	DG(P-28:8_18:4)	C	0.816631	1	DG	alkenyl-acyl	M+NH4	C49 H76 N1 O4	0	0	742.578	742.577	1	7.49976e+07	11.3224	11.4144	7.49976e+07	8.15234e+06	0.00153882			87475.7	504352	2.1058e+06	562739	635060	2.2959e+06	4.05402e+06	253328	662685	0	767512	1.14619e+06	2.26216e+06	1.99612e+06	798367	715156	678561	2.02958e+06	1.86215e+06	1.5072e+06	3.09367e+06	1.41493e+06	3.20238e+06
187	8126	98834	3866	DG(P-28:8_18:4)+NH4	DG(P-46:12)+NH4	DG(P-28:8_18:4)	C	0.323321	1	DG	alkenyl-acyl	M+NH4	C49 H76 N1 O4	0	0	742.576	742.577	1	1.53251e+06	13.1575	13.1746	1.53251e+06	176089	-0.000645217			11697.6	0	81190.8	17172.1	14615.3	0	0	0	20347.9	32187	0	72596.2	0	83304.6	0	19671.6	25556.7	70005.8	0	88606.9	62961.8	78078.5	0
188	3840	98916	1960	DG(18:0_26:6)+NH4	DG(44:6)+NH4	DG(18:0_26:6)	A	0.990561	1	DG	diacyl	M+NH4	C47 H84 N1 O5	0	0	742.637	742.634	1	9.65389e+06	7.19645	7.28069	9.65389e+06	981648	0.00297779			0	0	3.97592e+06	0	0	4.01914e+06	1.09511e+07	0	0	338859	4.16873e+06	0	4.03006e+06	4.10794e+06	32275.5	42241.5	43489	4.51958e+06	318880	0	0	110939	353843
189	10592	171470	4947	PC(34:1)+H	PC(34:1)+H	PC(34:1)	C	0.779408	1	PC	diacyl	M+H	C42 H83 N1 O8 P1	0	0	760.586	760.585	1	2.27272e+06	15.1167	15.1374	2.27272e+06	428490	0.000532154			0	0	0	0	0	0	0	0	0	0	0	0	0	172366	0	0	0	0	0	0	20571.9	0	64619.3
190	12873	202769	6426	TG(12:0_14:0_18:2)+NH4	TG(44:2)+NH4	TG(12:0_14:0_18:2)	A	0.583476	1	TG	triacyl	M+NH4	C47 H90 N1 O6	0	0	764.677	764.676	1	561700	19.1569	19.2234	561700	172950	0.000533531			0	0	62380.8	0	0	0	0	0	71016.6	38369.2	70750.9	0	35991.1	78899.5	0	0	0	0	35259.5	0	10880.1	0	0
191	15855	128853	7572	DG(O-30:1_16:0)+NH4	DG(O-46:1)+NH4	DG(O-30:1_16:0)	C	0.214412	1	DG	alkyl-acyl	M+NH4	C49 H100 N1 O4	0	0	766.766	766.765	1	2.15261e+06	22.3842	22.3201	2.15261e+06	155899	0.00113943			0	0	0	7139.03	0	38285	0	36103	0	0	0	0	39152.7	40573.4	0	0	36251.8	0	0	0	0	0	51988.8
192	8248	137433	3859	PC(16:0_18:2)+Na	PC(34:2)+Na	PC(16:0_18:2)	A	2.1836	1	PC	diacyl	M+Na	C42 H80 N1 Na1 O8 P1	0	0	780.553	780.551	1	1.02314e+07	12.8039	12.9122	1.02314e+07	1.46545e+06	0.00116329			0	0	0	0	0	198390	488144	901723	226134	571173	0	191351	0	1.76545e+06	0	0	0	0	125009	889947	702939	370506	0
193	13664	139547	6408	TG(13:0_15:0_17:0)+NH4	TG(45:0)+NH4	TG(13:0_15:0_17:0)	A	0.748634	1	TG	triacyl	M+NH4	C48 H96 N1 O6	0	0	782.724	782.723	1	1.77411e+07	21.1844	21.2917	1.77411e+07	1.5336e+06	0.000942027			0	0	0	0	0	0	0	0	0	0	0	0	0	0	0	0	0	0	0	0	0	462435	0
194	11018	216332	5070	PC(36:1)+H	PC(36:1)+H	PC(36:1)	C	1.35701	1	PC	diacyl	M+H	C44 H87 N1 O8 P1	0	0	788.617	788.616	1	3.68228e+06	15.4564	15.4579	3.68228e+06	148490	0.000541624			0	136584	0	0	47732.6	48649.1	180624	162881	0	77789.1	0	0	60840.2	151486	0	105686	0	81297.8	0	0	0	0	105479
195	7247	146373	3410	PC(O-38:7)+H	PC(O-38:7)+H	PC(O-38:7)	C	0.105241	1	PC	alkyl-acyl	M+H	C46 H81 N1 O7 P1	0	0	790.576	790.575	1	442712	12.1576	12.2041	442712	12307	0.00144966			65316.4	45812.5	0	99162.9	41104.5	39044.3	0	0	0	0	0	18683.6	195766	134653	0	67819.1	78359.4	5096.83	0	0	47100.9	69465	136742
196	9082	149949	4169	PC(O-38:5)+H	PC(O-38:5)+H	PC(O-38:5)	C	0.923017	1	PC	alkyl-acyl	M+H	C46 H85 N1 O7 P1	0	0	794.608	794.606	1	2.24155e+06	13.9369	14.5859	2.24155e+06	1.11643e+06	0.00173505			156702	0	0	367874	49941.2	0	98195.3	57358.6	0	411424	444609	0	818079	1.23903e+06	403480	0	0	0	117968	0	161088	0	0
197	14336	150678	6834	TG(14:0_16:0_16:1)+NH4	TG(46:1)+NH4	TG(14:0_16:0_16:1)	A	0.981679	1	TG	triacyl	M+NH4	C49 H96 N1 O6	0	0	794.725	794.723	1	1.97544e+06	21.3245	21.2936	1.97544e+06	293359	0.00149161			169732	463783	206542	1.48721e+06	1.34897e+06	282912	5.49567e+06	126347	0	118106	1.00757e+06	0	54432.4	3.61384e+06	0	1.35243e+06	123352	0	299160	2.02131e+06	301819	153156	0
198	4889	1435	2140	MG(O-26:6)+H	MG(O-26:6)+H	MG(O-26:6)	C	0.120122	1	MG	monoalkyl	M+H	C29 H49 O3	0	0	445.368	445.368	1	1.1512e+06	9.13144	9.18837	1.1512e+06	241169	0.000863346			283509	0	66008.2	0	0	67377.9	150012	308136	312239	95435.1	139945	90540.1	71249.3	64867.5	0	0	0	64739.1	92652.2	99208	86594	94735.6	85617.1
199	9091	151230	4178	PA(P-28:8_16:2)+NH4	PA(P-44:10)+NH4	PA(P-28:8_16:2)	C	1.27205	1	PA	alkenyl-acyl	M+NH4	C47 H77 N1 O7 P1	0	0	798.543	798.543	1	707713	14.0127	14.0022	707713	148202	4.33758e-05			72329.4	0	85221	52767.6	68377.4	53020.9	0	75535.3	0	0	63559.9	62270.1	79429.4	0	0	58738.4	0	68999.7	156350	79652.8	81445.5	0	0
200	8832	156544	4073	PC(18:1_18:1)+Na	PC(36:2)+Na	PC(18:1_18:1)	A	2.85291	1	PC	diacyl	M+Na	C44 H84 N1 Na1 O8 P1	0	0	808.584	808.583	1	103422	14.0391	13.9944	103422	14255.1	0.00126479			0	18121.4	0	0	0	0	0	8517.5	26325.3	0	13248.6	0	0	0	0	0	0	0	0	0	0	0	33683.4
201	13158	161161	6220	TG(14:1_16:1_18:1)+NH4	TG(48:3)+NH4	TG(14:1_16:1_18:1)	A	1.08604	1	TG	triacyl	M+NH4	C51 H96 N1 O6	0	0	818.725	818.723	1	8.42031e+06	20.302	20.4157	8.42031e+06	1.30992e+06	0.00150373			0	205487	0	0	115071	2.06098e+06	258323	247107	0	0	503217	128252	0	255564	0	92066	369124	283268	271673	0	1.69974e+06	50204.9	0
202	14341	164972	6839	TG(14:0_16:0_18:1)+Na	TG(48:1)+Na	TG(14:0_16:0_18:1)	A	0.404332	1	TG	triacyl	M+Na	C51 H96 Na1 O6	0	0	827.711	827.71	1	4.17728e+06	21.5791	21.5165	4.17728e+06	304276	0.00109024			6.1698e+06	873095	470260	278487	304540	683614	904539	341587	0	8.57115e+06	0	7.55475e+06	0	789411	205487	349671	0	223005	738612	214275	597431	6.80354e+06	275098
203	9814	312890	4936	TG(21:1_12:1_18:2)+H	TG(51:4)+H	TG(21:1_12:1_18:2)	C	0.0695373	1	TG	triacyl	M+H	C54 H97 O6	0	0	841.729	841.728	1	1.17991e+06	13.7765	13.8036	1.17991e+06	86143.9	0.000684724			0	0	0	0	0	0	0	0	0	0	35240.1	0	0	0	0	0	0	0	0	18805.4	0	0	0
204	3112	121	1279	MG(18:0)+H	MG(18:0)+H	MG(18:0)	A	0.74129	1	MG	monoacyl	M+H	C21 H43 O4	0	0	359.316	359.316	1	1.76263e+06	7.24875	7.30124	1.76263e+06	231869	0.000599961			0	0	242451	0	0	9057.36	343324	0	31658	40863.1	0	0	242438	0	31590.9	0	33383.7	0	0	0	91018.3	106096	0
205	14355	179551	6853	TG(16:0_16:0_18:1)+NH4	TG(50:1)+NH4	TG(16:0_16:0_18:1)	A	0.546767	1	TG	triacyl	M+NH4	C53 H104 N1 O6	0	0	850.787	850.786	1	3.40742e+08	21.8626	21.8832	3.40742e+08	2.35077e+07	0.00112418			0	2.35485e+07	50334.8	0	0	16690.4	0	8.63949e+06	344881	0	427708	1.65705e+07	0	48479.8	6.53524e+06	22289.1	6.18435e+06	398304	3.20627e+07	0	0	0	1.46751e+07
206	3275	1771	1416	WE(O-30:6)+NH4	WE(O-30:6)+NH4	WE(O-30:6)	C	0.246374	1	WE	Wax monoesters	M+NH4	C30 H52 N1 O2	0	0	458.4	458.399	1	680194	8.21083	8.26725	680194	100175	0.000822355			0	0	0	0	0	0	0	0	0	0	0	0	0	0	0	0	0	0	0	0	65242.3	0	29189.8
207	14859	197794	7214	TG(16:1_18:1_18:1)+NH4	TG(52:3)+NH4	TG(16:1_18:1_18:1)	A	0.590106	1	TG	triacyl	M+NH4	C55 H104 N1 O6	0	0	874.788	874.786	1	4.64923e+08	21.4856	21.5524	4.64923e+08	3.72044e+07	0.00179227			1.60227e+07	78600.3	0	0	2.03973e+07	6.13289e+07	818245	1.27435e+07	1.33426e+07	3.27422e+07	0	0	6.66621e+06	713486	0	2.92075e+07	0	0	4.22986e+07	3.1764e+07	3.72404e+07	2.18733e+07	2.92565e+07
208	14521	211173	7013	TG(18:1_18:1_18:3)+H	TG(54:5)+H	TG(18:1_18:1_18:3)	B	0.779626	1	TG	triacyl	M+H	C57 H101 O6	0	0	881.758	881.759	1	9.44126e+06	21.1491	21.1564	9.44126e+06	905999	-0.00103257			98615.1	118824	423477	157901	0	595361	226609	1.31573e+06	165226	1.14528e+06	90042.1	405207	241450	149247	129468	226089	154363	126772	420947	202739	134352	0	0
209	13283	226262	6340	TG(18:2_18:3_18:3)+NH4	TG(54:8)+NH4	TG(18:2_18:3_18:3)	A	1.07729	1	TG	triacyl	M+NH4	C57 H98 N1 O6	0	0	892.739	892.739	1	1.01769e+06	18.7266	18.779	1.01769e+06	90265.2	0.000319226			0	0	28243.9	0	0	0	57117	0	0	28308.1	0	0	28845.3	17138.9	0	0	0	16548	0	0	13168.7	17216.6	40222.7
210	2302	22654	1104	WE(O-41:10)+Na	WE(O-41:10)+Na	WE(O-41:10)	C	0.026015	1	WE	Wax monoesters	M+Na	C41 H62 Na1 O2	0	0	609.463	609.464	1	811233	5.44181	5.50217	811233	123882	-0.000944711			0	0	31315.4	0	0	25774.2	77734.8	0	0	52714.3	0	52218.8	34433.1	30095.7	0	0	0	30709.6	45614.9	54737.2	44873.5	51821.1	47073.9
211	15241	220106	7307	TG(15:0_16:0_24:0)+NH4	TG(55:0)+NH4	TG(15:0_16:0_24:0)	A	1.00011	1	TG	triacyl	M+NH4	C58 H116 N1 O6	0	0	922.883	922.88	1	1.02385e+07	22.6225	22.6725	1.02385e+07	1.03047e+06	0.0031042			0	0	110293	0	346465	347616	0	0	0	0	0	20740.9	0	0	0	0	0	401168	0	0	0	436670	0
212	16118	306911	7828	TG(18:2_18:0_20:0)+NH4	TG(56:2)+NH4	TG(18:2_18:0_20:0)	C	0.89634	1	TG	triacyl	M+NH4	C59 H114 N1 O6	0	0	932.865	932.864	1	5.26264e+07	22.1333	22.1709	5.26264e+07	3.34615e+06	0.000843169			1.91544e+06	0	2.5485e+06	2.27584e+06	0	0	0	0	0	0	0	2.99102e+06	0	0	0	0	0	0	3.71405e+06	1.55563e+06	3.55603e+06	0	2.11509e+06
213	16379	325577	7978	TG(18:0_18:1_20:1)+NH4	TG(56:2)+NH4	TG(18:0_18:1_20:1)	A	0.297055	1	TG	triacyl	M+NH4	C59 H114 N1 O6	0	0	932.866	932.864	1	2.8222e+07	22.3958	22.3925	2.8222e+07	1.86842e+06	0.00210189			0	3.37169e+06	0	0	2.11381e+06	2.70115e+06	0	0	0	1.72162e+06	0	0	0	40021.1	1.06865e+06	3.12936e+06	654312	1.95343e+06	25986.9	0	36709.4	0	0
214	15500	254288	7495	TG(18:1_21:1_18:2)+NH4	TG(57:4)+NH4	TG(18:1_21:1_18:2)	C	1.6914	1	TG	triacyl	M+NH4	C60 H112 N1 O6	0	0	942.849	942.848	1	1.24645e+07	21.7625	21.7824	1.24645e+07	900787	0.000656715			0	141290	401897	147220	0	0	848430	0	147437	353596	104341	376617	344440	0	0	168384	143748	113771	0	0	0	0	0
215	11523	35076	5373	Cer(d18:0_22:0)+H	Cer(d40:0)+H	Cer(d18:0_22:0)	C	0.548168	1	Cer	acylsphinganines	M+H	C40 H82 N1 O3	0	0	624.63	624.629	1	619255	17.7548	17.7251	619255	84188.1	0.00119042			0	36222.6	0	0	0	14961.4	0	0	39985.6	0	0	40603.8	32224.5	0	46041.5	0	0	0	0	38707.7	0	0	0
216	16170	320149	7878	TG(21:1_18:1_20:4)+H	TG(59:6)+H	TG(21:1_18:1_20:4)	C	1	1	TG	triacyl	M+H	C62 H109 O6	0	0	949.821	949.822	1	1.37371e+06	22.0848	22.0609	1.37371e+06	80095.5	-0.000785042			0	0	57953.1	0	0	57829.7	144436	0	16641.4	36045.5	0	33975.3	63679.7	0	0	0	0	56237.3	41875.6	32186.6	30921	37761.5	32163.2
217	11559	320466	5371	TG(45:14_14:0)+NH4	TG(59:14)+NH4	TG(45:14_14:0)	C	0.530058	1	TG	triacyl	M+NH4	C62 H96 N1 O6	0	0	950.725	950.723	1	3.92446e+07	16.8727	16.9334	3.92446e+07	1.18453e+06	0.00193827			0	177344	0	110872	96032	0	0	145203	0	521789	0	0	0	0	295646	187604	257638	397713	543212	500610	561321	0	0
218	13925	247822	6712	TG(18:0_18:1_22:5)+NH4	TG(58:6)+NH4	TG(18:0_18:1_22:5)	B	0.623695	1	TG	triacyl	M+NH4	C61 H110 N1 O6	0	0	952.837	952.833	1	1.41432e+06	21.7069	21.6799	1.41432e+06	98339.4	0.00429106			0	0	0	0	0	0	0	0	0	0	0	0	0	48539	0	61293.8	13308.8	0	0	0	0	0	0
219	10989	248113	5040	TG(45:14_16:3)+H	TG(61:17)+H	TG(45:14_16:3)	B	0.77252	1	TG	triacyl	M+H	C64 H91 O6	0	0	955.682	955.681	1	1.98851e+07	16.7813	16.8979	1.98851e+07	2.24056e+06	0.000590387			0	0	0	98675.2	0	0	0	291697	207340	0	199457	0	1.62054e+06	0	317777	0	0	0	0	763567	0	1.19948e+06	773996
220	8429	259	3756	DG(O-5:0_15:2)+H	DG(O-20:2)+H	DG(O-5:0_15:2)	C	0.42697	1	DG	alkyl-acyl	M+H	C23 H43 O4	0	0	383.317	383.316	1	2.12804e+06	13.7801	13.8003	2.12804e+06	199079	0.00136637			0	0	0	42604.3	0	171865	0	0	0	230645	0	60161.9	265774	0	0	0	23814.8	0	144458	238477	0	57052.5	140350
221	10054	260021	4641	TG(P-28:8_4:0_30:7)+NH4	TG(P-62:15)+NH4	TG(P-28:8_4:0_30:7)	C	0.306812	1	TG	alkenyl-acyl	M+NH4	C65 H100 N1 O5	0	0	974.763	974.76	1	1.23949e+07	15.6538	15.7148	1.23949e+07	894073	0.00302268			84458.2	81179.4	428636	271819	0	346083	661092	0	0	0	121827	456088	277383	0	147506	0	0	290556	672644	0	284222	470042	4663.02
222	15411	269019	7479	TG(16:0_26:0_18:1)+NH4	TG(60:1)+NH4	TG(16:0_26:0_18:1)	A	0.864676	1	TG	triacyl	M+NH4	C63 H124 N1 O6	0	0	990.946	990.942	1	2.89054e+06	22.911	22.9032	2.89054e+06	255569	0.00321101			0	0	0	124162	0	157035	369645	0	0	0	0	0	0	0	0	0	0	0	0	0	153010	81877.4	0
223	15477	274888	7546	TG(18:0_22:0_22:0)+NH4	TG(62:0)+NH4	TG(18:0_22:0_22:0)	A	1.14963	1	TG	triacyl	M+NH4	C65 H130 N1 O6	0	0	1020.99	1020.99	1	3.39167e+06	23.1706	23.186	3.39167e+06	276751	0.00319576			76994	0	132627	0	0	126265	292542	154909	125807	0	122880	0	123638	0	98218.3	157294	158255	0	114591	0	133174	118947	92892.5
224	10104	277500	4675	TG(22:7_15:0_28:8)+NH4	TG(65:15)+NH4	TG(22:7_15:0_28:8)	C	0.0601437	1	TG	triacyl	M+NH4	C68 H106 N1 O6	0	0	1032.8	1032.8	1	653372	15.938	15.9674	653372	53231.6	0.00229011			0	0	0	0	0	0	0	0	0	0	28889.4	11487.1	0	0	0	0	0	0	0	0	0	0	0
225	15549	291201	7622	TG(20:0_22:0_24:0)+NH4	TG(66:0)+NH4	TG(20:0_22:0_24:0)	A	0.46147	1	TG	triacyl	M+NH4	C69 H138 N1 O6	0	0	1077.06	1077.05	1	681555	23.447	23.4366	681555	73616.3	0.00385717			33823.3	0	0	0	0	0	0	49290.2	0	29103.9	0	0	0	0	0	0	48974.3	0	23811.9	0	0	0	25562
226	5108	333927	2418	TG(60:16_20:3)+NH4	TG(80:19)+NH4	TG(60:16_20:3)	C	0.437218	1	TG	triacyl	M+NH4	C83 H128 N1 O6	0	0	1234.97	1234.97	1	721886	8.28779	8.29089	721886	74829.8	1.95346e-05			0	0	0	0	0	0	0	0	0	0	0	35200.3	0	0	18480.6	0	0	0	0	0	0	0	0
227	14035	335969	6838	TG(P-28:8_29:4_30:8)+H	TG(P-87:20)+H	TG(P-28:8_29:4_30:8)	C	0.0933732	1	TG	alkenyl-acyl	M+H	C90 H137 O5	0	0	1298.05	1298.05	1	1.74151e+06	20.825	20.8428	1.74151e+06	136859	0.00101858			15576.2	25577.4	41857.1	29526.5	21852.9	42662.5	115279	24436.8	23869.7	0	0	59763.2	0	34557.8	24538.8	18232.9	0	42985.4	57914.5	57439.6	64565.8	63672.9	57009.2
228	14039	337614	6843	TG(P-28:8_29:1_30:8)+Na	TG(P-87:17)+Na	TG(P-28:8_29:1_30:8)	C	0.119359	1	TG	alkenyl-acyl	M+Na	C90 H142 Na1 O5	0	0	1326.08	1326.07	1	1.05518e+06	21.348	21.3283	1.05518e+06	64562.7	0.00363963			0	18855.7	31708.5	0	13658.1	0	65107.6	0	0	0	0	38054.7	31267.4	28216.6	0	0	0	0	35594.7	34762.8	0	38699	29246.2
229	6460	346	2847	DAP(O-12:0_O-4:0)+H	DAP(O-16:0)+H	DAP(O-12:0_O-4:0)	B	0.928456	1	DAP	dialkyl	M+H	C24 H39 O4	0	0	391.285	391.284	1	728339	12.2172	11.6636	728339	441695	0.00121056			0	0	94401.8	0	0	0	0	0	42010.3	190157	0	0	86152	0	0	0	0	0	132769	0	30890.5	0	0
230	14957	37800	7038	DG(20:1_18:0)+H	DG(38:1)+H	DG(20:1_18:0)	C	0.370144	1	DG	diacyl	M+H	C41 H79 O5	0	0	651.594	651.592	1	1.23451e+06	22.286	22.2793	1.23451e+06	69849.3	0.0022259			56782.2	0	0	53336.6	0	0	0	51743.3	49277.7	27403.2	0	0	22440	0	51569.9	0	66062.1	0	0	26234.7	0	28305.4	0
231	1859	427	767	WE(O-26:6)+Na	WE(O-26:6)+Na	WE(O-26:6)	C	0.0695157	1	WE	Wax monoesters	M+Na	C26 H40 Na1 O2	0	0	407.294	407.292	1	675638	4.77228	4.76706	675638	37017.2	0.00151402			121932	0	0	0	152346	55232.6	134829	72401.9	0	0	0	0	59068.2	50492.3	0	0	154380	56436.4	0	0	0	0	0
233	9867	51253	4496	DG(20:3_19:3)+Na	DG(39:6)+Na	DG(20:3_19:3)	C	0.013443	1	DG	diacyl	M+Na	C42 H70 Na1 O5	0	0	677.514	677.512	1	1.57626e+06	16.3667	16.3468	1.57626e+06	90315.2	0.00244403			84786.1	0	0	0	92788.9	107878	0	0	86146.6	0	0	0	0	0	0	104470	0	105136	160739	0	0	317854	0
234	10793	55398	4906	DG(O-43:13)+H	DG(O-43:13)+H	DG(O-43:13)	C	0.0889151	1	DG	alkyl-acyl	M+H	C46 H67 O4	0	0	683.505	683.503	1	2.50391e+06	16.8368	16.8843	2.50391e+06	290443	0.0018372			83471.6	0	0	25680	27931.4	0	0	16316.3	79521	0	0	166093	0	0	0	0	0	0	0	57935.8	155735	93537.8	148293
235	13447	59822	6263	WE(O-46:3)+NH4	WE(O-46:3)+NH4	WE(O-46:3)	C	0.10001	1	WE	Wax monoesters	M+NH4	C46 H90 N1 O2	0	0	688.699	688.697	1	1.79692e+06	20.8264	20.8696	1.79692e+06	249122	0.00237609			66007.8	0	84539.7	89841.8	133384	0	164259	76293.5	83831.9	68351.2	0	102879	92758.8	121258	75366.9	71187.3	80055.8	120592	69388.7	0	77642.8	76224.4	51559.6
236	4816	5999	2150	DG(O-17:3_16:1)+H	DG(O-33:4)+H	DG(O-17:3_16:1)	C	0.59404	1	DG	alkyl-acyl	M+H	C36 H65 O4	0	0	561.49	561.488	1	709643	8.99325	9.01736	709643	88116.8	0.00190232			223608	408251	0	405391	445226	0	0	0	432576	0	0	110445	0	0	0	415498	465680	0	120020	118167	103192	111643	105938
237	1900	812	790	DG(P-6:0_16:0)+NH4	DG(P-22:0)+NH4	DG(P-6:0_16:0)	C	0.0984535	1	DG	alkenyl-acyl	M+NH4	C25 H52 N1 O4	0	0	430.391	430.389	1	1.20491e+06	5.32812	5.38273	1.20491e+06	132435	0.00144462			48581.1	0	53519.1	158775	0	50578.7	131066	0	49304.5	44896.7	0	0	0	0	167283	0	0	91928.4	0	122191	0	15452.4	0
238	9250	8272	4189	DG(16:0_16:0)+H	DG(32:0)+H	DG(16:0_16:0)	A	0.552846	1	DG	diacyl	M+H	C35 H69 O5	0	0	569.516	569.514	1	887697	14.9687	14.955	887697	39923.6	0.00177089			98426.7	4.31924e+06	391729	0	0	239390	381426	99597.2	0	0	381454	228889	355372	21886	39421.1	0	128537	0	0	36111.6	0	0	0
240	6792	85649	3107	SM(d36:2)+H	SM(d36:2)+H	SM(d36:2)	C	0.93222	1	SM	acyl	M+H	C41 H82 N2 O6 P1	0	0	729.592	729.591	1	892203	12.7676	12.7389	892203	69533.4	0.00197499			0	44588.1	0	0	41933	32818	11355.2	90594.2	32954.2	0	0	0	0	122286	39918.7	0	0	0	0	0	96479.3	68211.6	0
241	6795	85736	3108	PC(32:2)+H	PC(32:2)+H	PC(32:2)	C	1	1	PC	diacyl	M+H	C40 H77 N1 O8 P1	0	0	730.54	730.538	1	1.53335e+06	11.4483	11.4855	1.53335e+06	162928	0.00233237			0	0	0	0	29950.6	0	8334.13	24101.2	10778.7	322291	62193.5	0	0	25333.9	4301.41	0	0	0	267831	121082	0	213861	0
242	13488	86023	6302	WE(O-49:3)+NH4	WE(O-49:3)+NH4	WE(O-49:3)	C	0.1103	1	WE	Wax monoesters	M+NH4	C49 H96 N1 O2	0	0	730.745	730.744	1	1.03183e+06	21.6513	21.623	1.03183e+06	74119.6	0.00187986			0	0	0	0	0	0	0	0	0	0	0	0	0	0	0	0	21941.4	0	0	0	0	0	0
243	6810	86628	3119	PC(32:1)+H	PC(32:1)+H	PC(32:1)	C	0.973553	1	PC	diacyl	M+H	C40 H79 N1 O8 P1	0	0	732.556	732.554	1	5.01549e+06	12.6351	12.6545	5.01549e+06	185468	0.00180059			514940	688396	219071	110014	71746.1	484717	201036	81663.1	157166	242557	259955	0	209889	255651	202291	233439	113955	240267	336525	79699.3	715920	345416	388334
244	13378	8758	6192	DG(P-18:4_16:0)+H	DG(P-34:4)+H	DG(P-18:4_16:0)	C	1.17534	1	DG	alkenyl-acyl	M+H	C37 H65 O4	0	0	573.489	573.488	1	2.91495e+06	21.1662	21.0993	2.91495e+06	198134	0.00168487			0	0	0	0	0	0	0	0	0	0	0	38772.1	253583	0	0	0	0	0	0	0	0	0	0
245	8665	88673	3945	PC(32:0)+H	PC(32:0)+H	PC(32:0)	C	0.862578	1	PC	diacyl	M+H	C40 H81 N1 O8 P1	0	0	734.571	734.569	1	2.57532e+06	13.8937	14.0028	2.57532e+06	725646	0.00191684			0	0	122790	0	84954.6	0	0	192674	59599.9	0	0	0	109471	0	0	0	55024.9	407837	462600	0	729092	0	0
246	13507	91791	6319	DG(O-20:1_24:0)+NH4	DG(O-44:1)+NH4	DG(O-20:1_24:0)	C	0.15248	1	DG	alkyl-acyl	M+NH4	C47 H96 N1 O4	0	0	738.736	738.733	1	3.25128e+06	20.7313	20.7691	3.25128e+06	363624	0.00242167			121926	95186.9	107104	131460	0	115862	224996	151671	152772	0	107544	164951	109053	0	154211	134858	86817.6	65079.4	119541	166446	114801	134130	124174
247	8671	94104	3951	PC(O-34:2)+H	PC(O-34:2)+H	PC(O-34:2)	C	1.69765	1	PC	alkyl-acyl	M+H	C42 H83 N1 O7 P1	0	0	744.592	744.59	1	1.70874e+06	13.8558	13.9275	1.70874e+06	546698	0.00217056			0	21963.3	0	0	0	0	171023	0	0	454251	0	115113	0	167540	0	24443.4	0	0	593579	120855	27079.6	78814.6	239013
248	13496	96287	6310	WE(O-50:3)+NH4	WE(O-50:3)+NH4	WE(O-50:3)	C	0.113371	1	WE	Wax monoesters	M+NH4	C50 H98 N1 O2	0	0	744.762	744.759	1	1.5522e+06	21.8167	21.8005	1.5522e+06	95844.3	0.00256375			27201.1	21470.5	40396.6	28756.2	0	0	83591.1	29691.9	0	0	32831.8	41954.7	50071.5	0	0	27201.9	45200.5	0	33625.3	35505.7	35622.5	22221.3	29086.4
249	9749	107669	4437	DG(P-28:8_18:4)+NH4	DG(P-46:12)+NH4	DG(P-28:8_18:4)	C	0.891328	1	DG	alkenyl-acyl	M+NH4	C49 H76 N1 O4	0	0	742.575	742.577	1	2.45608e+06	15.1157	15.093	2.45608e+06	122217	-0.00145578			0	0	78823	21189.8	0	0	0	0	60373.1	0	0	0	235908	0	0	10742	0	0	0	0	0	0	0
250	8183	111800	3804	PE(P-18:3_20:4)+H	PE(P-38:7)+H	PE(P-18:3_20:4)	B	0.572973	1	PE	alkenyl-acyl	M+H	C43 H73 N1 O7 P1	0	0	746.511	746.512	1	1.62653e+06	12.9946	13.0219	1.62653e+06	67564.3	-0.00117362			69817.5	0	0	18723	52439.9	0	0	0	0	0	0	37619.3	0	0	44195	0	0	0	0	0	0	0	0
251	9053	115332	4143	PE(P-20:3_18:2)+H	PE(P-38:5)+H	PE(P-20:3_18:2)	B	0.550056	1	PE	alkenyl-acyl	M+H	C43 H77 N1 O7 P1	0	0	750.545	750.543	1	199011	14.5764	14.6011	199011	17875.8	0.00135291			0	0	0	0	0	0	0	0	0	0	20717.6	0	11864.9	50511.2	11357.9	0	19101.3	36468.9	10615.7	0	0	0	0
252	9036	119479	4129	PC(34:1)+H	PC(34:1)+H	PC(34:1)	C	0.98805	1	PC	diacyl	M+H	C42 H83 N1 O8 P1	0	0	760.586	760.585	1	3.2466e+07	13.8756	13.9678	3.2466e+07	2.0443e+06	0.000903816			414068	1.13503e+06	0	401605	0	398613	0	1.4278e+06	0	0	0	0	0	0	0	1.03979e+06	1.45976e+06	0	0	0	0	2.42426e+06	2.13758e+06
253	9626	12315	4361	TG(O-13:0_16:0_3:0)+NH4	TG(O-32:0)+NH4	TG(O-13:0_16:0_3:0)	B	0.764178	1	TG	alkyl-acyl	M+NH4	C35 H72 N1 O5	0	0	586.541	586.541	1	4.65487e+06	14.9008	14.9408	4.65487e+06	435812	0.000804219			0	0	0	98899.9	0	0	0	0	62064.4	39479.3	0	0	0	183195	0	0	0	0	0	324620	0	318463	247495
254	7186	124936	3357	PC(O-36:6)+H	PC(O-36:6)+H	PC(O-36:6)	C	1.24305	1	PC	alkyl-acyl	M+H	C44 H79 N1 O7 P1	0	0	764.557	764.559	1	1.15985e+06	12.1683	12.25	1.15985e+06	228437	-0.00142225			0	0	0	0	0	0	0	0	0	0	0	0	0	497613	42036.9	0	0	0	0	0	154731	119655	126376
255	9066	126553	4155	PC(20:4_15:1)+H	PC(35:5)+H	PC(20:4_15:1)	B	1.47353	1	PC	diacyl	M+H	C43 H77 N1 O8 P1	0	0	766.537	766.538	1	651294	13.9175	13.894	651294	50142.3	-0.00113657			24144	25127.5	0	0	19507.3	0	0	0	0	24206.9	37430.2	0	0	0	0	0	0	0	0	0	31449.1	0	0
256	14306	128804	6805	DG(O-22:1_24:0)+NH4	DG(O-46:1)+NH4	DG(O-22:1_24:0)	C	0.128195	1	DG	alkyl-acyl	M+NH4	C49 H100 N1 O4	0	0	766.766	766.765	1	1.33756e+06	21.362	21.3528	1.33756e+06	143514	0.00113943			45451.3	0	0	72263.5	101126	63492.6	0	0	81903.2	45697.8	0	74654.1	62289.6	77562.8	80760	0	68803.1	68123.4	55224.7	73638.2	0	78142.5	69785.5
257	8215	134377	3830	PC(35:2)+H	PC(35:2)+H	PC(35:2)	C	0.920245	1	PC	diacyl	M+H	C43 H83 N1 O8 P1	0	0	772.586	772.585	1	2.18227e+06	13.3673	13.471	2.18227e+06	193810	0.000565623			0	357065	87860.5	194766	0	307257	0	0	73340.6	0	347459	0	32879	0	129237	0	307720	348724	0	0	0	0	123988
258	8264	139567	3869	PC(36:3)+H	PC(36:3)+H	PC(36:3)	C	0.988456	1	PC	diacyl	M+H	C44 H83 N1 O8 P1	0	0	784.589	784.585	1	2.01225e+07	12.881	12.9122	2.01225e+07	4.21853e+06	0.00350417			0	512747	0	0	509080	598353	3.8666e+06	0	2.75934e+06	0	487508	0	481221	633054	0	869051	3.26132e+06	655501	699994	0	0	0	0
259	11458	145295	5291	SM(d40:1)+H	SM(d40:1)+H	SM(d40:1)	C	0.796624	1	SM	acyl	M+H	C45 H92 N2 O6 P1	0	0	787.668	787.669	1	535786	17.2525	17.2336	535786	57167.3	-0.000590184			62558.6	0	27000.7	0	102413	0	0	87715.8	0	50430.1	0	0	0	0	94071.9	0	0	68819.5	84300.1	50543.7	181869	37515.2	0
260	9097	154842	4183	PC(18:1_18:1)+Na	PC(36:2)+Na	PC(18:1_18:1)	A	2.22029	1	PC	diacyl	M+Na	C44 H84 N1 Na1 O8 P1	0	0	808.584	808.583	1	1.5385e+06	14.0038	14.4481	1.5385e+06	689248	0.00142661			0	0	34610.2	0	50956.7	0	352415	0	22818.3	0	25345.2	58389.2	0	79855.2	88223	0	19149.6	0	0	0	0	0	73941.6
261	11472	156474	5302	SM(d42:2)+H	SM(d42:2)+H	SM(d42:2)	C	0.81213	1	SM	acyl	M+H	C47 H94 N2 O6 P1	0	0	813.686	813.684	1	1.3599e+06	17.0591	17.1553	1.3599e+06	358474	0.00144094			0	0	142035	202289	322917	212772	178716	0	277449	308348	0	0	0	0	370809	0	307335	234264	302581	0	657929	0	0
262	7282	161541	3441	PC(O-41:12)+H	PC(O-41:12)+H	PC(O-41:12)	C	0.0865241	1	PC	alkyl-acyl	M+H	C49 H77 N1 O7 P1	0	0	822.545	822.543	1	609178	12.0963	12.1155	609178	65550.6	0.0021086			0	13954.6	0	23179.3	23330	0	0	0	25003.9	0	0	0	0	0	0	18821.3	19842.5	0	0	0	26689.1	0	20601.8
263	6277	172265	2977	PEt(O-19:0_23:0)+K	PEt(O-42:0)+K	PEt(O-19:0_23:0)	C	0.0218643	1	PEt	alkyl-acyl	M+K	C47 H95 K1 O7 P1	0	0	841.646	841.645	1	2.08348e+09	11.1002	11.2227	2.08348e+09	2.69038e+08	0.00098876			3.7806e+06	0	1.81926e+06	1.07696e+07	0	1.95107e+06	3.96976e+06	0	0	0	0	6.22467e+07	0	0	4.60461e+06	0	3.07382e+07	0	1.00047e+08	0	9.07167e+07	0	3.82749e+07
264	3895	173207	1969	PC(O-42:8)+H	PC(O-42:8)+H	PC(O-42:8)	C	0.0119201	1	PC	alkyl-acyl	M+H	C50 H87 N1 O7 P1	0	0	844.624	844.621	1	1.05776e+06	6.77044	6.74684	1.05776e+06	27454.1	0.00235145			38719.2	0	0	61288.6	0	0	0	23155.8	0	0	0	0	0	0	78109	0	0	0	0	0	0	0	45660.8
265	14517	179307	7008	TG(16:0_16:1_18:1)+NH4	TG(50:2)+NH4	TG(16:0_16:1_18:1)	A	0.807798	1	TG	triacyl	M+NH4	C53 H102 N1 O6	0	0	848.771	848.77	1	4.02936e+06	21.8306	21.7674	4.02936e+06	404666	0.00102722			1.24694e+07	1.23827e+07	1.48234e+07	0	1.17386e+07	2.23563e+06	235114	9.0398e+06	7.53456e+06	2.30075e+07	0	65602.2	0	192797	26144	1.56401e+07	0	0	3.45121e+07	1.91833e+07	2.70828e+07	1.37723e+07	1.73836e+07
266	14360	179974	6858	TG(14:0_18:1_18:2)+Na	TG(50:3)+Na	TG(14:0_18:1_18:2)	A	0.929391	1	TG	triacyl	M+Na	C53 H96 Na1 O6	0	0	851.712	851.71	1	2.54448e+06	21.0859	21.0776	2.54448e+06	252454	0.0020214			57977.8	0	91575.6	215256	0	0	0	0	0	0	0	0	83291.7	0	0	0	0	269346	0	102918	0	0	95967.3
267	14425	183614	6920	TG(16:0_18:1_18:3)+H	TG(52:4)+H	TG(16:0_18:1_18:3)	B	0.539243	1	TG	triacyl	M+H	C55 H99 O6	0	0	855.743	855.744	1	6.28098e+06	21.1353	21.1468	6.28098e+06	535105	-0.00098861			0	169307	0	175926	49464.1	386852	604511	73298.5	216707	139091	0	408794	89179.9	0	0	88033.6	0	0	0	0	0	192140	220951
268	14496	209180	6990	TG(16:1_18:1_18:2)+Na	TG(52:4)+Na	TG(16:1_18:1_18:2)	A	1.5719	1	TG	triacyl	M+Na	C55 H98 Na1 O6	0	0	877.727	877.726	1	6.06422e+06	21.1154	21.1371	6.06422e+06	545714	0.00159308			142833	357377	7.62896e+06	223474	64432.1	452303	0	254454	305848	192498	252315	455441	177991	6.43359e+06	157508	0	213868	543214	0	345048	4.34825e+06	280138	421747
269	14524	223024	7016	TG(17:0_18:1_18:2)+NH4	TG(53:3)+NH4	TG(17:0_18:1_18:2)	B	0.913354	1	TG	triacyl	M+NH4	C56 H106 N1 O6	0	0	888.803	888.801	1	1.69343e+07	21.6626	21.7282	1.69343e+07	1.84586e+06	0.00123299			0	136994	72582.2	0	1.09988e+06	158288	0	36316.8	39151.7	0	43091.9	0	0	93751.7	52015.7	1.47353e+06	0	55639.4	69287.8	0	0	0	0
270	14569	261976	7061	TG(16:0_18:1_20:2)+Na	TG(54:3)+Na	TG(16:0_18:1_20:2)	A	0.508396	1	TG	triacyl	M+Na	C57 H104 Na1 O6	0	0	907.774	907.773	1	1.09997e+06	21.3698	21.3528	1.09997e+06	136712	0.00136941			36533.1	0	0	51677.6	0	110472	107010	0	37564	0	0	0	0	0	38998.4	0	21012.5	0	0	0	0	0	0
271	8980	26611	4095	TG(O-17:0_3:0_16:3)+H	TG(O-36:3)+H	TG(O-17:0_3:0_16:3)	B	0.4795	1	TG	alkyl-acyl	M+H	C39 H71 O5	0	0	619.53	619.53	1	633972	14.0458	14.0251	633972	120902	0.000790707			34884.6	0	0	15219.8	0	0	0	0	0	40161.4	0	0	0	0	39576.2	0	0	0	0	57793.2	0	0	48117.9
272	3134	304	1301	DAP(O-12:0_O-4:0)+H	DAP(O-16:0)+H	DAP(O-12:0_O-4:0)	B	1.12109	1	DAP	dialkyl	M+H	C24 H39 O4	0	0	391.285	391.284	1	1.981e+06	8.10027	7.36284	1.981e+06	1.32367e+06	0.000490852			0	0	425826	1.23551e+06	709883	0	0	914585	964143	425434	474001	1.05384e+06	0	0	1.02898e+06	0	1.1109e+06	0	1.14311e+06	0	1.35617e+06	0	0
273	14149	31525	6650	DG(O-20:5_18:1)+H	DG(O-38:6)+H	DG(O-20:5_18:1)	C	0.839681	1	DG	alkyl-acyl	M+H	C41 H71 O4	0	0	627.536	627.535	1	4.42061e+06	21.6453	21.6211	4.42061e+06	412514	0.000913606			114488	190837	0	0	0	278238	0	0	0	0	42771.1	0	0	411151	0	0	0	0	0	0	0	0	195705
274	14646	316360	7133	TG(18:1_18:2_22:6)+NH4	TG(58:9)+NH4	TG(18:1_18:2_22:6)	A	0.662585	1	TG	triacyl	M+NH4	C61 H104 N1 O6	0	0	946.787	946.786	1	1.71439e+06	20.6318	20.6491	1.71439e+06	106163	0.00137338			0	40086.2	43973.7	0	20010.3	77148.6	0	26077.9	25669.9	0	0	0	0	55812.3	19016.6	0	0	0	0	0	0	0	0
275	16169	320617	7877	TG(15:0_17:0_25:0)+NH4	TG(57:0)+NH4	TG(15:0_17:0_25:0)	A	0.797518	1	TG	triacyl	M+NH4	C60 H120 N1 O6	0	0	950.913	950.911	1	6.05167e+06	22.8343	22.8478	6.05167e+06	584159	0.0019534			0	278924	0	0	257718	456546	0	347406	263921	0	0	0	322808	0	0	0	303123	0	297874	333575	0	0	0
276	14679	340423	7163	TG(38:1_22:5)+NH4	TG(60:6)+NH4	TG(38:1_22:5)	C	0.321296	1	TG	triacyl	M+NH4	C63 H114 N1 O6	0	0	980.866	980.864	1	2.22659e+06	21.7063	21.6977	2.22659e+06	215036	0.00162232			0	0	0	0	0	96164.7	0	0	54822.2	62988.2	0	0	42479.5	0	73849.4	0	0	70725.1	170904	0	0	0	0
277	16273	343643	7980	TG(16:0_27:0_18:1)+NH4	TG(61:1)+NH4	TG(16:0_27:0_18:1)	A	0.60013	1	TG	triacyl	M+NH4	C64 H126 N1 O6	0	0	1004.96	1004.96	1	1.35937e+06	23.0077	22.9922	1.35937e+06	98557.4	0.000735195			0	0	0	0	0	0	0	0	0	0	0	0	0	0	81862.9	89569.1	0	0	0	0	0	0	0
278	3715	35382	1793	WE(O-43:10)+Na	WE(O-43:10)+Na	WE(O-43:10)	C	0.0794189	1	WE	Wax monoesters	M+Na	C43 H66 Na1 O2	0	0	637.495	637.496	1	3.19632e+06	7.39286	7.37684	3.19632e+06	343792	-0.000855979			0	0	0	0	0	0	0	0	0	0	0	139138	83233.4	0	0	0	0	97258.2	0	49725	0	0	0
279	9221	395375	4271	TG(45:12_26:4)+Na	TG(71:16)+Na	TG(45:12_26:4)	C	0.326229	1	TG	triacyl	M+Na	C74 H112 Na1 O6	0	0	1119.84	1119.84	1	1.10342e+06	14.251	14.2875	1.10342e+06	108234	0.000774552			0	0	34126	0	0	30743.3	87667.5	0	0	0	0	0	33742.7	38017	0	0	0	33667.8	35982.5	0	36425.8	41751	0
280	5815	405	2596	Ch-D7+H	Ch-D7+H	Ch-D7()	A	0	1	Ch-D7	Dlabeled Ch	M+H	C27 H40 D7 O1	0	0	394.405	394.406	1	1.02918e+06	10.4362	10.4371	1.02918e+06	103035	-0.00111544			0	25264.4	55307.2	0	26499.8	55059.7	47547.7	10667.2	0	0	0	61423.3	0	0	0	0	26502	45246.8	0	0	0	0	0
281	9576	4421	4322	WE(O-34:0)+NH4	WE(O-34:0)+NH4	WE(O-34:0)	C	0.339695	1	WE	Wax monoesters	M+NH4	C34 H72 N1 O2	0	0	526.557	526.556	1	465899	14.8542	14.8354	465899	44832.6	0.00107776			14478.9	20853.6	0	17847.6	27109.1	0	0	73838.1	78633.1	0	142414	0	0	0	19774.1	37069.7	23184.9	0	0	15903.7	0	0	0
282	14164	53365	6662	DG(O-22:6_18:1)+H	DG(O-40:7)+H	DG(O-22:6_18:1)	C	0.638532	1	DG	alkyl-acyl	M+H	C43 H73 O4	0	0	653.551	653.55	1	1.95208e+06	21.6916	21.6907	1.95208e+06	134534	0.000770337			31058.1	0	80117.7	0	21012.8	66540.7	0	32496.9	0	0	0	0	0	101614	0	0	0	37434.8	0	0	0	0	49193
283	11316	63979	5174	DG(O-15:1_24:0)+NH4	DG(O-39:1)+NH4	DG(O-15:1_24:0)	C	0.256807	1	DG	alkyl-acyl	M+NH4	C42 H86 N1 O4	0	0	668.657	668.655	1	971180	17.8521	17.8758	971180	239067	0.00155174			102833	0	0	0	28993.3	0	111290	0	161253	10757.9	0	36700.4	0	68841.6	116506	0	139239	0	14608	0	13117.2	0	0
285	10994	71278	4986	TG(8:0_12:0_18:1)+NH4	TG(38:1)+NH4	TG(8:0_12:0_18:1)	A	0.359892	1	TG	triacyl	M+NH4	C41 H80 N1 O6	0	0	682.599	682.598	1	1.50672e+06	16.5506	16.5566	1.50672e+06	171855	0.00122202			0	16357.8	86303.9	0	0	0	153060	20180.9	0	79128.3	20903.8	48690.5	0	0	0	21688.1	19638.2	0	44752.8	30140.3	0	0	0
286	3780	77745	1858	Hex1Cer(d34:7)+H	Hex1Cer(d34:7)+H	Hex1Cer(d34:7)	C	0.0131999	1	Hex1Cer	Ceramide monosaccharides	M+H	C40 H66 N1 O8	0	0	688.48	688.478	1	1.22792e+06	7.54177	7.57564	1.22792e+06	120752	0.00174457			0	0	35590.8	0	0	26005.7	81730.1	0	0	0	0	42651.9	32821.4	27467.5	0	0	0	32498.5	0	0	0	0	0
287	7114	78334	3303	MePC(28:1)+H	MePC(28:1)+H	MePC(28:1)	C	0.0338808	1	MePC	diacyl	M+H	C37 H74 N1 O8 P1	0	0	691.513	691.515	1	1.07705e+06	12.2368	12.2861	1.07705e+06	249228	-0.00158033			78446.3	91168.2	0	0	86499.8	0	0	84996.1	0	83004	52584.3	0	0	0	82638.7	0	84628	0	91759.9	88744.4	82694.6	80515.3	82314.7
289	1271	833	478	AcCa(18:1)+H	AcCa(18:1)+H	AcCa(18:1)	A	1.75132	1	AcCa	Fatty acyl carnitines	M+H	C25 H48 N1 O4	0	0	426.359	426.358	1	867457	4.16964	4.15932	867457	57333	0.00114528			0	29403.1	29144.8	0	0	0	116272	0	0	0	0	55691.9	39370.4	0	0	0	0	18748.3	92354.8	28573.9	0	0	0
290	1428	8720	569	PC(21:4)+H	PC(21:4)+H	PC(21:4)	C	0.901941	1	PC	diacyl	M+H	C29 H51 N1 O8 P1	0	0	572.336	572.335	1	405282	3.08311	3.12063	405282	44977.8	0.00110853			70984.9	0	33580.9	0	110188	50348.7	0	30363	44873.4	0	0	8895.31	0	60128.2	0	29222.4	8039.22	41854.6	0	0	0	0	0
291	2222	89385	1016	PEt(17:0_16:0)+Na	PEt(33:0)+Na	PEt(17:0_16:0)	C	0.956669	1	PEt	diacyl	M+Na	C38 H75 Na1 O8 P1	0	0	713.513	713.509	1	3.63657e+06	5.69157	5.79229	3.63657e+06	534718	0.00356414			57885.1	0	181397	47761.6	62046.6	116310	290001	57731.7	59069.9	0	60311.9	0	13859	0	54180.7	0	60256.8	0	239607	0	244058	280527	317729
292	14236	92706	6736	WE(O-48:3)+NH4	WE(O-48:3)+NH4	WE(O-48:3)	C	0.127536	1	WE	Wax monoesters	M+NH4	C48 H94 N1 O2	0	0	716.728	716.728	1	1.71674e+06	21.427	21.4399	1.71674e+06	119790	0.000372348			58142.6	42453.4	77024.3	66026.8	111986	92925.1	0	69436.9	74205.2	62043.8	62462	86467.1	75031.8	103057	0	36824.8	76632.4	101115	0	58552.3	59451.2	52682.8	59704.1
293	12932	94970	6036	DG(O-19:1_24:0)+NH4	DG(O-43:1)+NH4	DG(O-19:1_24:0)	C	0.0101991	1	DG	alkyl-acyl	M+NH4	C46 H94 N1 O4	0	0	724.718	724.718	1	2.62845e+06	20.2884	20.3298	2.62845e+06	533610	0.000549226			0	229987	171220	96966.3	187273	204127	0	0	0	0	175665	0	192933	228779	0	5687.99	0	195900	0	0	0	0	0
294	6986	9929	3197	WE(O-38:5)+Na	WE(O-38:5)+Na	WE(O-38:5)	C	0.242154	1	WE	Wax monoesters	M+Na	C38 H66 Na1 O2	0	0	577.495	577.496	1	707927	12.1995	12.1952	707927	74216.8	-0.00079572			33245	93324	282752	63204.8	275441	0	0	0	91089.8	0	0	0	0	0	0	0	0	0	154523	0	0	0	0
296	3795	130669	1932	DG(P-25:8_22:3)+Na	DG(P-47:11)+Na	DG(P-25:8_22:3)	C	0.161184	1	DG	alkenyl-acyl	M+Na	C50 H76 Na1 O4	0	0	763.567	763.564	1	1.8493e+07	7.21547	7.28936	1.8493e+07	1.7533e+06	0.00303856			0	0	0	0	0	0	0	0	0	0	0	0	0	0	0	0	0	0	0	0	0	0	0
297	11402	132490	5284	PC(35:5)+H	PC(35:5)+H	PC(35:5)	C	0.34758	1	PC	diacyl	M+H	C43 H77 N1 O8 P1	0	0	766.537	766.538	1	40293.6	17.1422	17.6793	40293.6	19262.9	-0.00153692			0	0	0	0	3520.4	0	0	0	159242	139942	0	27571.9	0	0	0	165323	0	0	0	0	36870.9	0	0
298	9722	136982	4468	PC(O-36:3)+H	PC(O-36:3)+H	PC(O-36:3)	C	1.35146	1	PC	alkyl-acyl	M+H	C44 H85 N1 O7 P1	0	0	770.606	770.606	1	1.20848e+06	15.1929	15.1661	1.20848e+06	162741	0.000133453			0	0	0	386291	0	254310	239996	0	263730	0	0	730718	1.16476e+06	1.00299e+06	0	0	0	0	218339	0	0	0	38900.1
299	6188	142305	2944	PC(36:5)+H	PC(36:5)+H	PC(36:5)	C	1.36773	1	PC	diacyl	M+H	C44 H79 N1 O8 P1	0	0	780.552	780.554	1	1.70768e+06	11.4384	11.5343	1.70768e+06	398027	-0.00141437			96171	0	0	14565.7	0	0	76080.8	0	0	114529	0	0	0	0	0	0	11073.4	0	0	0	52476.6	214953	484973
300	13015	150621	6109	TG(12:0_16:1_18:1)+NH4	TG(46:2)+NH4	TG(12:0_16:1_18:1)	A	0.727105	1	TG	triacyl	M+NH4	C49 H94 N1 O6	0	0	792.708	792.708	1	6.80023e+06	20.2656	20.3282	6.80023e+06	295606	0.000748703			0	777105	200791	0	0	0	0	161481	0	542023	0	512362	0	0	0	0	0	0	0	0	0	193232	0
301	8241	158363	3879	PC(20:6_17:1)+Na	PC(37:7)+Na	PC(20:6_17:1)	C	0.525661	1	PC	diacyl	M+Na	C45 H76 N1 Na1 O8 P1	0	0	812.519	812.52	1	3.06146e+06	13.5891	13.5692	3.06146e+06	77123.8	-0.00116111			51014	0	20623.7	9810	0	0	0	0	0	40593.5	30242.2	0	0	0	0	0	0	0	28817.1	0	0	0	0
302	15258	183291	7262	TG(16:0_17:0_18:1)+NH4	TG(51:1)+NH4	TG(16:0_17:0_18:1)	A	0.376941	1	TG	triacyl	M+NH4	C54 H106 N1 O6	0	0	864.802	864.801	1	1.62949e+07	22.0104	22.0359	1.62949e+07	1.2122e+06	0.000795791			68332.4	60755	0	47931.4	46812.4	0	123463	54206.6	43145.7	141918	44367.5	0	0	102387	0	0	0	44494.9	90280.3	0	980210	770935	0
303	14193	185882	6660	TG(16:1_18:1_18:3)+NH4	TG(52:5)+NH4	TG(16:1_18:1_18:3)	B	0.644951	1	TG	triacyl	M+NH4	C55 H100 N1 O6	0	0	870.755	870.755	1	7.15391e+06	20.5228	20.5977	7.15391e+06	1.00759e+06	0.000640264			0	507666	92750.1	0	28587.1	183267	197726	474410	0	34024.4	0	72092.3	0	0	0	75561.9	0	277368	0	73190.4	62155.6	0	39871
304	17204	188567	8304	TG(16:0_18:1_18:1)+NH4	TG(52:2)+NH4	TG(16:0_18:1_18:1)	A	1.03484	1	TG	triacyl	M+NH4	C55 H106 N1 O6	0	0	876.801	876.801	1	716268	23.552	23.4315	716268	112552	-1.31315e-05			0	107101	36398.5	210954	0	0	0	0	0	120885	0	0	0	0	0	59002.5	0	0	0	64738.4	92595	0	28366.6
305	9748	210312	4489	PG(19:1_27:8)+H	PG(46:9)+H	PG(19:1_27:8)	C	0.00751275	1	PG	diacyl	M+H	C52 H86 O10 P1	0	0	901.599	901.595	1	581051	15.2418	15.2328	581051	29708.3	0.00338218			0	0	0	0	0	0	0	0	0	0	0	0	0	0	0	0	0	0	0	0	0	0	0
306	14214	235717	6679	TG(16:0_18:2_22:6)+NH4	TG(56:8)+NH4	TG(16:0_18:2_22:6)	A	0.798076	1	TG	triacyl	M+NH4	C59 H102 N1 O6	0	0	920.771	920.77	1	1.06876e+06	20.5819	20.6021	1.06876e+06	69504	0.000492643			33529.1	162274	0	39017.4	30119.4	0	52363.5	0	75235.3	0	0	0	0	0	97906.7	0	31455.8	54324	137446	0	0	0	0
307	15476	253467	7475	TG(18:1_18:2_21:2)+NH4	TG(57:5)+NH4	TG(18:1_18:2_21:2)	C	0.91099	1	TG	triacyl	M+NH4	C60 H110 N1 O6	0	0	940.832	940.833	1	2.03192e+06	21.4405	21.477	2.03192e+06	139622	-0.000343423			0	0	83663	0	18596.5	37997.6	102999	0	19622.6	67450.7	0	0	49938.6	0	32930.8	44898.3	0	0	47604.5	0	78050.1	0	65299.4
308	8932	33018	4096	DG(O-15:1_22:7)+Na	DG(O-37:8)+Na	DG(O-15:1_22:7)	C	0.417346	1	DG	alkyl-acyl	M+Na	C40 H64 Na1 O4	0	0	631.471	631.47	1	1.11985e+06	13.8894	13.9802	1.11985e+06	280434	0.00102367			271972	0	33988.8	0	121267	0	0	112959	200140	0	144875	0	63103.3	62965.2	148695	204411	148702	0	165385	103856	0	174541	0
309	14299	399958	6775	TG(57:15_28:5)+NH4	TG(85:20)+NH4	TG(57:15_28:5)	C	0.00698998	1	TG	triacyl	M+NH4	C88 H136 N1 O6	0	0	1303.04	1303.04	1	4.93976e+06	21.3119	21.334	4.93976e+06	352903	0.000892557			0	32655.8	0	43198	41643.7	0	309769	0	0	164637	32829.8	134325	0	0	0	41966.5	43666.8	0	149903	0	0	156185	164009
310	14920	45705	6939	DG(O-21:3_18:2)+H	DG(O-39:5)+H	DG(O-21:3_18:2)	C	0.911363	1	DG	alkyl-acyl	M+H	C42 H75 O4	0	0	643.566	643.566	1	6.49845e+06	21.774	21.7826	6.49845e+06	425762	0.00030041			43968.3	54352.4	191143	55313.5	58515.7	178570	388811	51405.5	0	0	49678	0	174035	166623	57170.3	0	0	154396	158323	0	0	0	0
312	6328	9273	2878	WE(O-37:5)+Na	WE(O-37:5)+Na	WE(O-37:5)	C	0.270506	1	WE	Wax monoesters	M+Na	C37 H64 Na1 O2	0	0	563.482	563.48	1	524607	10.7736	10.7629	524607	62338.9	0.00185283			0	0	0	0	50564.2	45170.8	0	0	0	52073.3	0	55834.1	42707.1	0	0	0	0	0	0	6299.43	53321	0	0
313	2862	9768	1195	WE(O-38:8)+NH4	WE(O-38:8)+NH4	WE(O-38:8)	C	0.0326918	1	WE	Wax monoesters	M+NH4	C38 H64 N1 O2	0	0	566.495	566.493	1	825072	6.37211	6.39741	825072	73165	0.00177317			34957.7	0	0	42036.5	41445.2	106350	136666	0	21094.7	167587	0	96220.9	0	0	0	0	0	0	154887	168139	0	0	54469.1
314	6349	10010	2897	TG(8:0_22:0)+NH4	TG(30:0)+NH4	TG(8:0_22:0)	C	0.0563445	1	TG	triacyl	M+NH4	C33 H66 N1 O6	0	0	572.49	572.488	1	1.94378e+06	11.339	11.3307	1.94378e+06	248527	0.00155217			20031.1	20208.9	0	0	26981.7	62334.6	0	0	8985.54	0	17191.2	0	0	0	0	0	0	0	0	63145.8	0	0	44211.6
315	9097	110507	4225	PE(P-18:0_20:4)+H	PE(P-38:4)+H	PE(P-18:0_20:4)	C	0.550691	1	PE	alkenyl-acyl	M+H	C43 H79 N1 O7 P1	0	0	752.561	752.559	1	2.37729e+06	14.329	14.2319	2.37729e+06	263992	0.0019868			281596	0	204903	69319.5	79828.1	201862	0	0	93337.5	0	43109	0	164758	354875	41824.7	0	0	0	0	119552	0	0	0
316	12876	110827	6012	TG(13:0_14:0_16:1)+NH4	TG(43:1)+NH4	TG(13:0_14:0_16:1)	A	0.524869	1	TG	triacyl	M+NH4	C46 H90 N1 O6	0	0	752.678	752.676	1	779340	19.5505	19.7467	779340	108190	0.00199258			0	77649.7	0	0	0	74160.7	0	0	86338.3	0	102148	0	0	0	0	12938.7	34047.8	0	0	0	10048.3	0	0
317	12899	113031	6033	TG(27:0_8:0_8:0)+NH4	TG(43:0)+NH4	TG(27:0_8:0_8:0)	C	0.0492966	1	TG	triacyl	M+NH4	C46 H92 N1 O6	0	0	754.694	754.692	1	507290	19.4926	19.4961	507290	188670	0.00192736			0	0	51421.6	76209.5	71864.9	133251	0	92734.1	0	0	71045.3	0	0	105987	0	78781.6	83628.3	0	0	68257.2	0	77314.8	0
318	14189	113181	6712	TG(13:0_14:0_16:0)+NH4	TG(43:0)+NH4	TG(13:0_14:0_16:0)	A	0.488556	1	TG	triacyl	M+NH4	C46 H92 N1 O6	0	0	754.694	754.692	1	3.85121e+06	20.5017	20.5639	3.85121e+06	468626	0.00192736			0	75778.4	27466.6	31800.9	0	0	97875.4	96961.6	0	17888.3	37711.8	0	114342	153950	95881.3	0	0	30721.3	43929.1	167596	0	37625	0
319	12984	127288	6106	TG(8:0_18:0_18:0)+NH4	TG(44:0)+NH4	TG(8:0_18:0_18:0)	C	0.0460608	1	TG	triacyl	M+NH4	C47 H94 N1 O6	0	0	768.71	768.708	1	1.08436e+07	20.2617	20.2892	1.08436e+07	1.00725e+06	0.00209743			0	0	0	0	0	0	0	0	0	0	0	692087	0	0	0	0	0	0	0	0	0	0	0
320	8987	13404	4136	DG(O-15:1_18:0)+NH4	DG(O-33:1)+NH4	DG(O-15:1_18:0)	C	0.240398	1	DG	alkyl-acyl	M+NH4	C36 H74 N1 O4	0	0	584.563	584.561	1	589861	14.0004	14.0123	589861	170151	0.00188218			0	43056.2	0	0	69057.9	0	0	0	64399.5	0	0	0	0	0	0	0	63644.4	0	58395	56403.9	59107.6	0	0
321	14226	134845	6749	TG(14:0_15:0_16:1)+NH4	TG(45:1)+NH4	TG(14:0_15:0_16:1)	A	0.746358	1	TG	triacyl	M+NH4	C48 H94 N1 O6	0	0	780.71	780.708	1	7.00788e+06	20.5888	20.6864	7.00788e+06	800263	0.00252298			144553	54121.9	228458	43850	152389	67389.3	512246	44154.7	36814.4	0	130635	0	148007	231507	52366	186202	0	12166.4	0	366774	48950.7	23581.6	0
322	13001	141643	6120	TG(12:0_16:1_18:2)+NH4	TG(46:3)+NH4	TG(12:0_16:1_18:2)	A	0.553704	1	TG	triacyl	M+NH4	C49 H92 N1 O6	0	0	790.694	790.692	1	773280	19.4617	19.6754	773280	249602	0.00184423			0	44731.1	0	0	0	74513.5	0	0	0	203070	0	0	0	158109	0	0	0	0	242304	199649	0	0	0
323	14276	149611	6795	TG(14:0_16:0_17:0)+NH4	TG(47:0)+NH4	TG(14:0_16:0_17:0)	C	0.440043	1	TG	triacyl	M+NH4	C50 H100 N1 O6	0	0	810.757	810.755	1	5.96975e+06	21.2051	21.285	5.96975e+06	1.02118e+06	0.00198746			68338.2	0	0	0	75910.7	1.4745e+06	242111	104975	74809.5	0	108141	0	0	0	64943.8	86455.7	89506.9	0	0	0	65722.2	0	0
324	7399	153036	3510	SM(d43:7)+H	SM(d43:7)+H	SM(d43:7)	C	0.200602	1	SM	acyl	M+H	C48 H86 N2 O6 P1	0	0	817.618	817.622	1	588826	11.6472	11.627	588826	48222.7	-0.00361458			0	0	0	0	0	0	0	0	0	0	0	0	0	0	0	0	0	0	0	0	0	0	18768.7
325	14339	154856	6850	TG(14:0_16:1_18:1)+NH4	TG(48:2)+NH4	TG(14:0_16:1_18:1)	A	0.950453	1	TG	triacyl	M+NH4	C51 H98 N1 O6	0	0	820.742	820.739	1	1.97495e+06	21.5119	21.4833	1.97495e+06	140581	0.00263489			0	0	0	497280	0	9.79597e+06	8.50449e+06	0	0	0	905771	0	0	7.17172e+06	3686.2	0	0	0	28984.5	0	0	0	0
326	3206	15686	1351	TG(P-28:8_2:0_4:0)+NH4	TG(P-34:8)+NH4	TG(P-28:8_2:0_4:0)	C	0.135802	1	TG	alkenyl-acyl	M+NH4	C37 H58 N1 O5	0	0	596.433	596.431	1	562839	6.74855	6.72357	562839	45585.4	0.00185475			0	25521.4	0	0	27309.2	0	185923	0	26194.7	0	0	99219.9	0	65052.6	23680.6	0	0	0	88670	0	0	0	92353.5
327	14321	160526	6835	TG(15:0_16:0_18:1)+NH4	TG(49:1)+NH4	TG(15:0_16:0_18:1)	A	0.751864	1	TG	triacyl	M+NH4	C52 H102 N1 O6	0	0	836.773	836.77	1	1.65329e+07	21.6034	21.7185	1.65329e+07	2.17214e+06	0.00246369			0	2.62489e+06	0	0	719452	122016	304399	0	1.07004e+06	0	760525	1.64827e+06	78298.5	173274	1.5776e+06	796767	1.00127e+06	96234.2	0	108021	2.03786e+06	1.44897e+06	1.57422e+06
328	14380	170186	6886	TG(16:1_16:0_18:0)+NH4	TG(50:1)+NH4	TG(16:1_16:0_18:0)	C	0.256495	1	TG	triacyl	M+NH4	C53 H104 N1 O6	0	0	850.788	850.786	1	1.01669e+06	21.3744	21.3581	1.01669e+06	59410.6	0.00216786			14554.9	0	0	70345.1	0	0	0	0	0	219372	2.20264e+06	0	0	100714	0	0	0	0	0	0	0	0	0
329	874	1885	371	DG(18:4_5:0)+Na	DG(23:4)+Na	DG(18:4_5:0)	C	0.0883614	1	DG	diacyl	M+Na	C26 H42 Na1 O5	0	0	457.292	457.292	1	1.01836e+06	1.9137	2.11235	1.01836e+06	173693	-0.000234849			296279	0	0	130280	324810	0	0	149797	0	0	0	0	0	0	0	296784	0	0	0	0	68222.1	0	70759.7
330	842	196	345	MG(O-19:3)+NH4	MG(O-19:3)+NH4	MG(O-19:3)	C	0.10695	1	MG	monoalkyl	M+NH4	C22 H44 N1 O3	0	0	370.333	370.332	1	385191	2.47195	2.48055	385191	11654.3	0.00111318			0	0	4114.63	0	12177.2	0	136152	0	31955.2	0	271341	0	16199.5	0	0	117665	81348.9	36541.8	0	0	0	0	0
331	13229	203796	6315	TG(18:0_17:0_18:2)+NH4	TG(53:2)+NH4	TG(18:0_17:0_18:2)	C	0.507471	1	TG	triacyl	M+NH4	C56 H108 N1 O6	0	0	890.82	890.817	1	902970	19.529	19.557	902970	96480.5	0.00304933			0	0	0	0	0	0	0	0	0	0	0	0	0	0	0	131674	0	44021	0	0	0	0	0
332	15850	228173	7613	TG(15:0_16:0_23:0)+NH4	TG(54:0)+NH4	TG(15:0_16:0_23:0)	A	0.890311	1	TG	triacyl	M+NH4	C57 H114 N1 O6	0	0	908.867	908.864	1	3.22846e+07	22.5397	22.5856	3.22846e+07	2.37678e+06	0.0025722			654552	0	0	736795	0	0	0	0	689906	838272	0	0	0	1.0955e+06	0	0	0	0	886403	0	0	0	0
333	14453	230778	6959	TG(18:1_19:1_18:2)+NH4	TG(55:4)+NH4	TG(18:1_19:1_18:2)	C	0.701682	1	TG	triacyl	M+NH4	C58 H108 N1 O6	0	0	914.819	914.817	1	1.95937e+06	21.3571	21.4172	1.95937e+06	188411	0.00238012			0	0	0	0	0	0	0	0	0	0	0	0	54588.6	0	0	0	0	0	0	0	0	0	0
334	13990	2473	6513	DG(6:0_19:2)+H	DG(25:2)+H	DG(6:0_19:2)	C	0.685952	1	DG	diacyl	M+H	C28 H51 O5	0	0	467.375	467.373	1	1.38757e+06	20.7086	20.8082	1.38757e+06	196505	0.00153928			19233	46846.6	21276.8	33758.7	0	0	0	25036.2	44788.5	0	0	110580	0	18208.2	0	0	0	0	132579	109443	0	61601.5	37704.8
335	11461	256294	5329	TG(O-60:18)+H	TG(O-60:18)+H	TG(O-60:18)	C	2.18485	1	TG	alkyl-acyl	M+H	C63 H89 O5	0	0	925.671	925.67	1	3.3668e+07	16.8569	16.9635	3.3668e+07	4.56464e+06	0.00016841			333735	0	0	698328	0	3.46624e+06	0	1.51884e+06	0	2.07773e+06	865827	0	0	0	492636	0	1.49144e+06	993463	0	996890	0	2.12898e+06	1.73841e+06
336	15965	279448	7731	PG(25:1_24:0)+H	PG(49:1)+H	PG(25:1_24:0)	C	0.299373	1	PG	diacyl	M+H	C55 H108 O10 P1	0	0	959.768	959.767	1	8.99257e+06	22.6125	22.6279	8.99257e+06	687883	0.00062493			0	0	210913	0	0	228556	527706	0	0	0	0	282944	0	0	0	0	0	196991	0	295397	279712	0	265351
337	9849	301387	4583	TG(22:7_13:1_28:8)+NH4	TG(63:16)+NH4	TG(22:7_13:1_28:8)	C	0.29927	1	TG	triacyl	M+NH4	C66 H100 N1 O6	0	0	1002.76	1002.75	1	1.30668e+07	15.202	15.2759	1.30668e+07	1.53828e+06	0.00303505			29652.8	63887.3	223307	78130.6	87027.6	86363.5	1.15474e+06	0	163822	389002	82167	0	333535	0	91928.6	0	36033.1	317322	0	0	0	0	557754
338	12623	30460	5823	Cer(d18:1_24:0)+H-H2O	Cer(d42:1)+H-H2O	Cer(d18:1_24:0)	C	1.29728	1	Cer	acylsphingosines	M+H-H2O	C42 H82 N1 O2	0	0	632.636	632.634	1	3.12979e+06	18.73	18.687	3.12979e+06	254021	0.00222335			28346.8	31267.4	150156	134752	0	22081.6	0	26314.5	31060.7	119775	122320	0	0	109479	0	25459.1	40102.9	148510	74932.4	56577.9	0	0	0
339	2052	3579	886	WE(O-32:6)+Na	WE(O-32:6)+Na	WE(O-32:6)	C	0.0645113	1	WE	Wax monoesters	M+Na	C32 H52 Na1 O2	0	0	491.386	491.386	1	1.06706e+06	5.40763	5.43837	1.06706e+06	39839.6	-0.000209031			0	0	0	0	0	28708.4	87713.2	0	0	10336.9	0	0	0	25542.3	0	0	0	33278.1	10535.9	0	47167.7	51361.3	0
340	10876	36746	4942	TG(O-15:1_18:0_3:0)+NH4	TG(O-36:1)+NH4	TG(O-15:1_18:0_3:0)	B	0.519178	1	TG	alkyl-acyl	M+NH4	C39 H78 N1 O5	0	0	640.589	640.587	1	497667	16.5566	16.5352	497667	54231	0.00109953			0	53001	7957.6	0	0	19520.6	0	0	31917.5	0	230271	0	0	0	31844.9	29010.6	0	0	93021.5	0	0	0	16565.2
341	13998	3738	6521	DG(6:0_21:3)+H	DG(27:3)+H	DG(6:0_21:3)	C	0.707207	1	DG	diacyl	M+H	C30 H53 O5	0	0	493.39	493.389	1	431737	20.8963	20.8674	431737	50247.3	0.00139727			0	0	0	0	0	0	0	0	0	0	0	22802	0	0	11730.3	0	0	0	0	21380.4	0	0	0
342	6422	49889	2956	DG(O-17:3_23:7)+NH4	DG(O-40:10)+NH4	DG(O-17:3_23:7)	C	0.27273	1	DG	alkyl-acyl	M+NH4	C43 H70 N1 O4	0	0	664.531	664.53	1	685892	10.8342	10.8399	685892	70366.5	0.00147981			0	0	0	0	0	0	0	0	0	0	0	24043.8	0	0	0	0	0	0	0	0	0	0	0
344	7213	10942	3385	WE(O-38:5)+Na	WE(O-38:5)+Na	WE(O-38:5)	C	0.247774	1	WE	Wax monoesters	M+Na	C38 H66 Na1 O2	0	0	577.496	577.496	1	743979	11.5843	11.9146	743979	195695	0.000110693			0	59333.7	0	54784.1	66203.9	45357.8	166669	0	0	0	54998.6	0	0	36551	59032.3	50472.4	0	64647.1	0	0	0	0	67802.9
345	14706	173336	7076	TG(16:0_17:1_18:1)+NH4	TG(51:2)+NH4	TG(16:0_17:1_18:1)	A	0.48702	1	TG	triacyl	M+NH4	C54 H104 N1 O6	0	0	862.788	862.786	1	3.17727e+07	21.5971	21.7142	3.17727e+07	4.06628e+06	0.00203448			72535.1	0	94163.4	42287.5	77795.8	271917	258132	0	78648	2.48791e+06	167807	78126.8	0	113627	0	111288	60330.7	86737.1	170789	61965.3	97426.4	61156.6	72141.9
346	12520	202850	5836	TG(18:1_18:1_18:3)+H	TG(54:5)+H	TG(18:1_18:1_18:3)	B	0.555047	1	TG	triacyl	M+H	C57 H101 O6	0	0	881.762	881.759	1	501057	18.5879	18.5475	501057	41784.5	0.0030436			0	0	0	0	0	0	0	0	0	0	0	0	0	0	0	0	0	0	18388.2	0	22327.1	0	14659.1
347	15901	209	7528	Ch+H-H2O	Ch+H-H2O	Ch()	A	0.195404	1	Ch	cholesterol	M+H-H2O	C27 H45	0	0	369.352	369.352	1	840674	22.7375	22.2588	840674	251902	0.000910943			15494.3	16900.2	0	22500.3	0	0	0	199237	147519	0	0	0	0	0	11026.9	0	0	0	0	0	45093.2	0	0
348	16277	219507	7877	TG(15:0_16:0_22:0)+NH4	TG(53:0)+NH4	TG(15:0_16:0_22:0)	A	0.738293	1	TG	triacyl	M+NH4	C56 H112 N1 O6	0	0	894.851	894.848	1	7.41222e+06	22.409	22.4881	7.41222e+06	823217	0.00254919			281267	0	336084	0	0	483218	0	352230	0	0	0	0	0	440802	0	331577	0	105354	0	372051	0	373718	0
349	14972	350305	7330	TG(25:4_16:0_18:0)+NH4	TG(59:4)+NH4	TG(25:4_16:0_18:0)	C	0.456502	1	TG	triacyl	M+NH4	C62 H116 N1 O6	0	0	970.881	970.88	1	3.54636e+06	21.7857	21.7907	3.54636e+06	278777	0.00160562			39175.6	0	0	0	44781.7	87411.8	0	43336.4	40448.7	0	0	94092.4	0	98276	51998.6	36620.4	49592.8	120242	0	0	95682.6	0	0
350	13769	427135	6706	TG(60:14_20:5)+NH4	TG(80:19)+NH4	TG(60:14_20:5)	C	0.0259034	1	TG	triacyl	M+NH4	C83 H128 N1 O6	0	0	1234.98	1234.97	1	708977	20.2723	20.3037	708977	73429.9	0.00308395			0	0	0	0	0	0	0	0	0	0	0	0	0	0	0	0	0	0	27759.5	0	0	0	0
351	14484	64158	6871	WE(O-45:3)+NH4	WE(O-45:3)+NH4	WE(O-45:3)	C	0.106728	1	WE	Wax monoesters	M+NH4	C45 H88 N1 O2	0	0	674.682	674.681	1	545365	20.5171	20.5104	545365	85846.8	0.00126016			0	0	26029.3	47734.8	0	45830.2	69288.4	0	32239.5	29680	56724.5	0	42083.2	52003.5	37792	0	46427.1	63606.8	0	48276.3	44142.6	39491.9	0
352	8767	113633	4021	PC(16:0_16:0)+Na	PC(32:0)+Na	PC(16:0_16:0)	A	2.09451	1	PC	diacyl	M+Na	C40 H80 N1 Na1 O8 P1	0	0	756.552	756.551	1	642542	13.9579	14.0709	642542	147806	0.000878029			0	0	0	0	0	0	0	0	0	0	0	0	53741.7	150471	0	0	0	0	0	0	0	0	0
353	12457	128208	5747	TG(10:0_16:0_18:0)+NH4	TG(44:0)+NH4	TG(10:0_16:0_18:0)	C	0.0467913	1	TG	triacyl	M+NH4	C47 H94 N1 O6	0	0	768.709	768.708	1	33346.5	20.2664	20.3391	33346.5	3426.98	0.000959969			0	0	844179	395044	426510	947497	2.07573e+06	463305	0	344466	94751.5	0	478355	884003	0	383456	0	822898	490900	340063	0	0	0
354	7094	155576	3346	PC(38:6)+H	PC(38:6)+H	PC(38:6)	C	1.62941	1	PC	diacyl	M+H	C46 H81 N1 O8 P1	0	0	806.568	806.569	1	833837	12.0133	12.0298	833837	184902	-0.00143711			0	0	0	0	46073.5	111334	132764	0	0	0	98603.2	0	126648	0	0	0	0	0	0	0	0	0	0
355	15371	225279	7358	TG(18:1_18:1_18:2)+NH4	TG(54:4)+NH4	TG(18:1_18:1_18:2)	A	0.83202	1	TG	triacyl	M+NH4	C57 H106 N1 O6	0	0	900.802	900.801	1	526973	22.5954	22.5654	526973	24258	0.000786485			0	0	0	0	0	0	0	0	0	0	0	0	0	0	0	0	0	0	0	0	0	213370	64945.3
356	6846	28699	3143	WE(O-43:11)+NH4	WE(O-43:11)+NH4	WE(O-43:11)	C	0.140225	1	WE	Wax monoesters	M+NH4	C43 H68 N1 O2	0	0	630.525	630.524	1	688770	12.2144	12.2379	688770	71967.9	0.000666437			38110.2	16352.5	0	20202.4	0	18633.2	54355.1	0	0	17012.8	23603.4	14706.4	13514.3	15096.3	0	30073.2	0	0	0	117990	118933	95190.1	0
357	7689	3292	3483	WE(O-14:1_19:4)+NH4	WE(O-33:5)+NH4	WE(O-14:1_19:4)	C	0.432188	1	WE	Wax monoesters	M+NH4	C33 H60 N1 O2	0	0	502.462	502.462	1	1.64551e+06	13.4368	13.4531	1.64551e+06	70973.9	0.000339664			0	0	0	0	0	0	0	0	0	0	26098.5	0	0	0	0	27908.8	0	0	0	0	0	0	0
358	15651	353235	7643	TG(16:0_23:0_24:0)+NH4	TG(63:0)+NH4	TG(16:0_23:0_24:0)	A	0.554608	1	TG	triacyl	M+NH4	C66 H132 N1 O6	0	0	1035.01	1035	1	657106	23.3037	23.271	657106	61825.5	0.00353599			0	8703.62	0	33647.7	0	25689	0	0	0	0	0	0	26540.3	0	13516.9	0	0	27941.9	21989.8	0	0	0	0
359	10702	118203	5119	DG(O-26:6_18:0)+H	DG(O-44:6)+H	DG(O-26:6_18:0)	C	0.205543	1	DG	alkyl-acyl	M+H	C47 H83 O4	0	0	711.629	711.629	1	954039	15.375	15.4134	954039	102602	0.000139538			0	48609.3	0	13070.5	0	0	0	0	43267.4	0	41972.9	0	0	0	0	46277.5	40775.4	0	0	0	0	0	0
360	9735	174472	4883	PC(O-34:1)+H	PC(O-34:1)+H	PC(O-34:1)	C	0.728524	1	PC	alkyl-acyl	M+H	C42 H85 N1 O7 P1	0	0	746.607	746.606	1	711389	15.2186	15.2087	711389	36318.5	0.00165395			0	0	0	0	0	0	0	0	0	0	14857.3	0	16559.4	0	0	0	0	0	136795	0	0	0	0
361	7422	190107	3631	PC(16:0_16:1)+Na	PC(32:1)+Na	PC(16:0_16:1)	A	0.395504	1	PC	diacyl	M+Na	C40 H78 N1 Na1 O8 P1	0	0	754.535	754.536	1	1.40774e+06	12.693	12.6653	1.40774e+06	24508.6	-0.000799943			78358.5	0	0	22846.8	29112.2	0	0	28213.5	0	0	10026.1	0	0	185012	17347.4	0	28335.4	0	0	0	55054.9	0	0
362	9626	206881	4794	PC(O-36:3)+H	PC(O-36:3)+H	PC(O-36:3)	C	1.11164	1	PC	alkyl-acyl	M+H	C44 H85 N1 O7 P1	0	0	770.605	770.606	1	1.16395e+06	13.9709	13.9415	1.16395e+06	287994	-0.000365711			0	63857	139985	0	0	0	0	0	0	253539	117814	82815	0	9132.93	0	180641	185870	0	279174	0	35740	0	586195
363	15937	257	7951	Ch+H-H2O	Ch+H-H2O	Ch()	A	0.50383	1	Ch	cholesterol	M+H-H2O	C27 H45	0	0	369.352	369.352	1	7.29763e+06	22.3587	21.4174	7.29763e+06	4.22808e+06	0.000289586			0	0	0	46259.9	0	0	0	318070	0	126348	1.72964e+06	51490.2	0	0	0	47027.9	332234	0	0	252144	0	298401	82417.1
364	5024	28452	2469	DG(17:3_18:2)+H	DG(35:5)+H	DG(17:3_18:2)	C	1.2804	1	DG	diacyl	M+H	C38 H65 O5	0	0	601.481	601.483	1	6.43347e+07	8.84043	8.98955	6.43347e+07	6.9951e+06	-0.00208152			57569.8	0	559732	0	0	554060	1.20091e+06	385465	0	0	2.86158e+06	0	601026	617937	0	0	0	553075	31313.8	0	0	0	0
365	18628	312288	9651	PEt(O-19:0_23:0)+K	PEt(O-42:0)+K	PEt(O-19:0_23:0)	C	0.0379288	1	PEt	alkyl-acyl	M+K	C47 H95 K1 O7 P1	0	0	841.645	841.645	1	527354	24.4089	24.0657	527354	238150	0.000793764			0	0	0	0	0	0	0	0	0	0	97423.4	0	230663	259439	0	0	0	80138.3	0	0	0	0	0
366	14730	315383	7597	TG(15:0_18:2_18:2)+H	TG(51:4)+H	TG(15:0_18:2_18:2)	C	0.0931454	1	TG	triacyl	M+H	C54 H97 O6	0	0	841.727	841.728	1	682965	20.9619	20.9346	682965	60056.9	-0.0013054			0	0	0	26408.5	29658	0	0	0	31207.2	0	24568.3	0	0	0	25048.6	17342.9	22926.6	162098	0	0	0	0	0
367	9877	545304	4987	TG(P-28:8_4:0_30:8)+NH4	TG(P-62:16)+NH4	TG(P-28:8_4:0_30:8)	C	0.236385	1	TG	alkenyl-acyl	M+NH4	C65 H98 N1 O5	0	0	972.744	972.744	1	1.61336e+07	14.9401	15.0292	1.61336e+07	2.07028e+06	0.0004834			1.10346e+06	0	3.55189e+06	487540	970370	2.30707e+06	1.40298e+06	338059	1.17693e+06	1.27682e+06	846918	0	1.66477e+06	0	458740	1.20178e+06	531178	974297	0	212745	0	0	4.08689e+06
368	14654	422162	7435	TG(15:0_18:1_30:1)+NH4	TG(63:2)+NH4	TG(15:0_18:1_30:1)	A	0.520457	1	TG	triacyl	M+NH4	C66 H128 N1 O6			1030.97	1030.97	1	886625	23.02	22.9864	886625	109641	0.000563573			0	0	0	0	0	0	0	0	0	0	36363.1	0	0	0	0	26506.4	44568.7	0	0	0	0	0	0
369	6497	6357	3127	WE(O-16:2_20:3)+Na	WE(O-36:5)+Na	WE(O-16:2_20:3)	C	0.359502	1	WE	Wax monoesters	M+Na	C36 H62 Na1 O2	0	0	549.463	549.464	1	646048	10.4406	10.4292	646048	86447	-0.00116916			0	0	305118	0	0	346580	673577	0	0	0	304263	0	35419.6	308068	0	0	0	263162	0	0	0	0	0
370	1815	1	755	SPH(d14:2)+H	SPH(d14:2)+H	SPH(d14:2)	C	0.00361179	1	SPH	deoxySphingosine	M+H	C14 H28 N1 O1	0	0	226.217	226.217	1	836733	5.57218	5.68797	836733	120637	0.000725314			462885	0	240158	0	0	0	127433	0	0	18535	0	0	0	0	153537	0	652258	34717.4	26550.2	18852	112521	6750.91	0
371	2006	10929	1023	WE(O-39:9)+NH4	WE(O-39:9)+NH4	WE(O-39:9)	C	0.0507567	1	WE	Wax monoesters	M+NH4	C39 H64 N1 O2	0	0	578.494	578.493	1	548357	3.88303	4.10172	548357	236870	0.000471252			0	0	0	0	0	0	0	0	0	0	0	0	97051.7	0	0	0	0	0	0	0	39986.8	0	0
372	12332	240595	5731	SM(d44:5)+H	SM(d44:5)+H	SM(d44:5)	C	0.567554	1	SM	acyl	M+H	C49 H92 N2 O6 P1	0	0	835.667	835.669	1	365365	17.1713	17.1528	365365	39836.8	-0.00170941			0	0	0	0	0	0	0	0	0	0	0	0	16322.2	173137	74117.2	0	0	0	25856.4	0	59445.6	19722.3	16994.7
373	14802	198310	6952	TG(O-15:2_18:1_19:2)+H	TG(O-52:5)+H	TG(O-15:2_18:1_19:2)	C	0.445895	1	TG	alkyl-acyl	M+H	C55 H99 O5	0	0	839.751	839.749	1	3.63096e+06	21.5695	21.5435	3.63096e+06	204135	0.00274474			0	0	0	0	0	0	0	0	0	0	0	0	0	0	0	0	0	0	0	0	0	0	0
374	15829	208279	7358	TG(O-18:3_16:0_18:1)+H	TG(O-52:4)+H	TG(O-18:3_16:0_18:1)	C	0.505312	1	TG	alkyl-acyl	M+H	C55 H101 O5	0	0	841.767	841.764	1	4.4083e+06	21.9047	21.882	4.4083e+06	182624	0.00232719			0	0	0	0	0	0	0	0	0	0	0	0	0	0	0	0	0	0	0	0	0	0	0
375	11085	197171	5299	TG(16:2_16:0_18:0)+NH4	TG(50:2)+NH4	TG(16:2_16:0_18:0)	C	0.678506	1	TG	triacyl	M+NH4	C53 H102 N1 O6	0	0	848.772	848.77	1	5.01649e+07	20.969	21.0692	5.01649e+07	5.72975e+06	0.00189164			2.30116e+06	2.52274e+06	0	0	0	0	0	1.72997e+06	0	624152	0	0	0	0	0	1.29913e+06	0	0	3.61311e+06	0	0	0	505571
376	11401	190606	5458	TG(15:0_18:1_18:2)+Na	TG(51:3)+Na	TG(15:0_18:1_18:2)	A	0.854424	1	TG	triacyl	M+Na	C54 H98 Na1 O6	0	0	865.728	865.726	1	767354	21.3744	21.3486	767354	75267	0.00240597			0	0	63641.6	38241.5	53321.6	26520.7	122462	24723.4	34388.9	33424.8	0	39130.7	0	0	38116.6	0	27761.7	42345.1	0	0	77518.7	0	45043.8
377	18484	291111	8911	TG(16:0_18:1_18:1)+NH4	TG(52:2)+NH4	TG(16:0_18:1_18:1)	A	0.90327	1	TG	triacyl	M+NH4	C55 H106 N1 O6	0	0	876.804	876.801	1	334672	25.4559	25.31	334672	108971	0.00256593			0	0	0	0	0	0	0	0	0	0	0	0	0	0	0	0	0	0	0	0	0	0	0
378	11492	229145	5547	TG(18:2_16:0_18:1)+Na	TG(52:3)+Na	TG(18:2_16:0_18:1)	C	1.19876	1	TG	triacyl	M+Na	C55 H100 Na1 O6	0	0	879.744	879.741	1	3.1029e+07	21.5729	21.5458	3.1029e+07	2.24667e+06	0.00232154			1.07897e+06	0	1.85369e+06	0	0	0	3.22191e+06	1.60682e+06	0	1.1475e+06	0	1.22188e+06	0	0	829318	0	1.03748e+07	1.26738e+06	2.09465e+06	0	1.46921e+06	0	1.06208e+06
379	11330	269715	5515	TG(17:0_18:1_18:1)+NH4	TG(53:2)+NH4	TG(17:0_18:1_18:1)	A	0.530011	1	TG	triacyl	M+NH4	C56 H108 N1 O6	0	0	890.82	890.817	1	2.6628e+07	21.9856	22.0184	2.6628e+07	2.11659e+06	0.00306679			850058	1.76112e+06	86802.3	45375.2	42631.6	0	0	1.17223e+06	0	0	0	48527.7	0	0	55534.9	1.9102e+06	0	64620	0	0	0	0	0
380	15475	383904	7614	TG(17:1_18:1_18:2)+Na	TG(53:4)+Na	TG(17:1_18:1_18:2)	A	0.93443	1	TG	triacyl	M+Na	C56 H100 Na1 O6	0	0	891.742	891.741	1	942302	21.3867	21.3591	942302	61616	0.00101572			0	32933.8	29778	0	0	68426	0	0	0	0	0	0	0	24785.9	0	20693.7	0	16213.1	22331.9	0	28593.8	0	0
381	11414	352019	5470	TG(16:0_18:1_22:5)+Na	TG(56:6)+Na	TG(16:0_18:1_22:5)	A	1.55949	1	TG	triacyl	M+Na	C59 H102 Na1 O6	0	0	929.759	929.757	1	1.06297e+06	21.3836	21.4242	1.06297e+06	132764	0.00200972			39845.2	0	125896	27634.2	37628.9	0	125957	52939.3	37656.1	45834.9	0	102358	26620.2	2.71749e+06	0	0	0	64678.7	0	37300.9	82970.6	0	56505.4
382	13656	408246	6515	TG(16:0_18:3_22:6)+NH4	TG(56:9)+NH4	TG(16:0_18:3_22:6)	A	0.631509	1	TG	triacyl	M+NH4	C59 H100 N1 O6	0	0	918.757	918.755	1	1.144e+06	19.7673	19.8151	1.144e+06	180689	0.00261778			0	0	0	0	0	0	0	0	0	0	0	0	0	0	0	0	0	0	0	0	0	0	0
383	15904	474534	7431	TG(18:0_18:1_22:4)+H	TG(58:5)+H	TG(18:0_18:1_22:4)	A	0.72404	1	TG	triacyl	M+H	C61 H109 O6	0	0	937.823	937.822	1	2.36901e+06	22.0287	22.0059	2.36901e+06	125047	0.00160136			0	0	0	0	0	0	0	0	0	0	0	0	0	0	0	0	0	0	0	0	0	0	0
384	12698	412536	5951	TG(49:15_20:5)+NH4	TG(69:20)+NH4	TG(49:15_20:5)	C	0.0308319	1	TG	triacyl	M+NH4	C72 H104 N1 O6	0	0	1078.79	1078.79	1	1.24701e+06	18.4256	18.4285	1.24701e+06	148029	0.00366986			0	0	33766.7	0	0	30280.3	29183.9	0	0	11567.2	0	59901.4	23747.6	0	0	0	0	32517	0	5621.7	0	22371.9	37947.4
385	9595	426573	4487	TG(P-28:8_20:4_22:7)+NH4	TG(P-70:19)+NH4	TG(P-28:8_20:4_22:7)	C	0.165348	1	TG	alkenyl-acyl	M+NH4	C73 H108 N1 O5	0	0	1078.82	1078.82	1	5.78807e+06	17.2061	17.1818	5.78807e+06	875537	0.00277148			0	0	0	0	0	0	0	0	0	0	0	0	0	0	0	0	0	0	0	0	0	0	0
386	9858	87827	4519	TG(12:0_14:0_16:1)+NH4	TG(42:1)+NH4	TG(12:0_14:0_16:1)	A	0.813891	1	TG	triacyl	M+NH4	C45 H88 N1 O6	0	0	738.663	738.661	1	496650	19.0515	19.1515	496650	53531.3	0.00207767			21499.1	22347.9	0	0	38863.9	365607	0	85953.9	0	161885	0	0	0	0	0	0	0	0	468702	0	191208	272389	0
387	10034	112800	4671	PC(P-11:0_23:0)+H	PC(P-34:0)+H	PC(P-11:0_23:0)	C	2.1728	1	PC	alkenyl-acyl	M+H	C42 H85 N1 O7 P1	0	0	746.608	746.606	1	645747	15.2414	15.212	645747	112645	0.00227865			56735.3	102467	0	0	0	0	27105	147559	0	0	0	45582.7	0	0	82257.1	0	0	0	0	37415.5	0	0	0
388	11259	133324	5332	TG(15:0_16:1_16:1)+Na	TG(47:2)+Na	TG(15:0_16:1_16:1)	A	0.362914	1	TG	triacyl	M+Na	C50 H92 Na1 O6	0	0	811.681	811.679	1	534724	20.8338	20.8885	534724	101697	0.00199035			46374.8	58370.9	0	32739	0	0	0	0	0	22091.1	0	0	0	0	0	0	39421.3	38028.3	0	23039	40354.4	29225.9	0
389	7000	1944	3075	WE(O-30:1)+NH4	WE(O-30:1)+NH4	WE(O-30:1)	C	0.724971	1	WE	Wax monoesters	M+NH4	C30 H62 N1 O2	0	0	468.478	468.478	1	486877	13.4274	13.4062	486877	32417.8	0.000679854			0	13041	0	14930.2	0	0	0	15055.4	0	0	0	0	0	0	0	0	0	0	0	0	0	0	0
390	2022	8396	929	WE(O-38:4)+Na	WE(O-38:4)+Na	WE(O-38:4)	C	0.184017	1	WE	Wax monoesters	M+Na	C38 H68 Na1 O2	0	0	579.509	579.511	1	630638	4.77569	4.87444	630638	149157	-0.00249039			0	0	69272.4	65540.3	0	4848.22	0	0	0	0	0	0	19424.6	41358.3	0	71589.3	0	0	76962.9	0	0	0	0
391	4185	174935	2288	PEt(19:0_18:0)+Na	PEt(37:0)+Na	PEt(19:0_18:0)	C	1.08588	1	PEt	diacyl	M+Na	C42 H83 Na1 O8 P1	0	0	769.574	769.572	1	5.28936e+06	7.2822	7.26167	5.28936e+06	3.63291e+06	0.00221826			0	0	353113	99670.3	43026	98002.2	196694	0	91204.9	0	0	0	1.4885e+06	1.44564e+06	72195.9	0	120507	0	0	0	0	0	0
392	6701	123572	3101	PC(O-38:5)+H	PC(O-38:5)+H	PC(O-38:5)	C	1.24829	1	PC	alkyl-acyl	M+H	C46 H85 N1 O7 P1	0	0	794.607	794.606	1	1.80311e+06	13.4118	13.4999	1.80311e+06	152332	0.00110401			67010.8	0	207152	0	268272	0	0	28840.1	16154.6	0	0	0	15516.6	129746	0	0	271015	0	0	0	0	0	0
393	16851	404	8008	DAP(O-12:0_O-4:0)+H	DAP(O-16:0)+H	DAP(O-12:0_O-4:0)	B	0.977262	1	DAP	dialkyl	M+H	C24 H39 O4	0	0	391.285	391.284	1	503516	23.6331	23.6156	503516	129814	0.000512452			0	0	301757	0	81555.7	0	0	0	0	59443.6	0	0	53188.1	0	0	0	0	36586.9	0	0	0	329634	0
394	11321	172097	5387	TG(16:1_16:1_18:1)+Na	TG(50:3)+Na	TG(16:1_16:1_18:1)	A	1.1193	1	TG	triacyl	M+Na	C53 H96 Na1 O6	0	0	851.712	851.71	1	3.45065e+06	21.0301	21.0581	3.45065e+06	361181	0.00202331			317974	0	0	0	75530.5	823234	5.19086e+06	0	0	305294	0	0	0	0	0	0	2.14688e+06	2.81791e+06	0	216006	6.60993e+06	221559	96244.5
395	5613	288	2501	DAP(O-12:0_O-4:0)+H	DAP(O-16:0)+H	DAP(O-12:0_O-4:0)	B	0.963322	1	DAP	dialkyl	M+H	C24 H39 O4	0	0	391.285	391.284	1	446717	12.4186	12.0969	446717	296148	0.000979664			102413	0	0	172279	0	63527.4	0	53948.4	0	92953.3	0	0	0	0	124996	115849	0	64422.5	0	0	127112	0	150424
396	13537	383985	6421	TG(19:0_16:1_18:1)+NH4	TG(53:2)+NH4	TG(19:0_16:1_18:1)	B	0.583082	1	TG	triacyl	M+NH4	C56 H108 N1 O6			890.817	890.817	1	1.11546e+06	19.4954	19.532	1.11546e+06	115745	0.000347972			0	0	0	0	267232	45694.5	0	0	0	59924.9	0	0	0	0	0	0	0	0	0	0	0	0	0
397	15366	357690	7604	TG(30:2_6:0_22:5)+H	TG(58:7)+H	TG(30:2_6:0_22:5)	C	0.731063	1	TG	triacyl	M+H	C61 H105 O6	0	0	933.79	933.791	1	1.33633e+06	21.3982	21.3729	1.33633e+06	74808.6	-0.000100655			0	0	0	0	0	0	0	0	0	0	0	30272	0	0	0	22342.9	0	0	0	0	0	0	17879.1
398	3256	1492	1468	WE(O-28:1)+NH4	WE(O-28:1)+NH4	WE(O-28:1)	C	0.240402	1	WE	Wax monoesters	M+NH4	C28 H58 N1 O2			440.447	440.446	1	5.14007e+06	6.93612	7.03085	5.14007e+06	434449	0.00105916			0	0	0	0	0	0	0	0	0	0	0	0	0	0	0	65155.8	0	0	0	0	0	123143	172523
399	11138	67692	5202	DG(20:3_21:0)+NH4	DG(41:3)+NH4	DG(20:3_21:0)	C	0.0228012	1	DG	diacyl	M+NH4	C44 H84 N1 O5			706.634	706.634	1	528916	17.5376	17.5159	528916	48922.2	-0.000827942			0	0	0	0	0	0	0	0	0	0	0	0	0	0	0	0	23211.6	0	0	0	19996.3	19016	0
400	11309	322288	5492	TG(18:3_18:0_18:0)+NH4	TG(54:3)+NH4	TG(18:3_18:0_18:0)	C	0.517551	1	TG	triacyl	M+NH4	C57 H108 N1 O6	0	0	902.819	902.817	1	2.02329e+08	21.5004	21.5559	2.02329e+08	1.66561e+07	0.0015569			6.68937e+06	0	0	0	0	0	0	5.43694e+06	5.72487e+06	0	0	0	0	0	0	0	0	0	0	0	0	0	0
402	1267	170	501	MG(O-19:4)+NH4	MG(O-19:4)+NH4	MG(O-19:4)	C	0.311214	1	MG	monoalkyl	M+NH4	C22 H42 N1 O3	0	0	368.317	368.316	1	448599	3.20296	3.18792	448599	198265	0.00148336			0	0	0	0	0	0	0	0	0	0	0	80230	0	0	0	0	0	0	0	87934.2	73599.4	0	0
403	17049	359541	8312	TG(25:0_15:0_16:0)+NH4	TG(56:0)+NH4	TG(25:0_15:0_16:0)	C	0.653572	1	TG	triacyl	M+NH4	C59 H118 N1 O6	0	0	936.898	936.895	1	1.59939e+07	22.7716	22.7652	1.59939e+07	1.32416e+06	0.0028965			0	0	0	0	0	0	0	0	0	0	0	535832	0	660426	0	0	0	0	0	533884	0	0	0
404	10841	390490	5130	TG(P-29:8_4:0_30:8)+NH4	TG(P-63:16)+NH4	TG(P-29:8_4:0_30:8)	C	0.208841	1	TG	alkenyl-acyl	M+NH4	C66 H100 N1 O5	0	0	986.762	986.76	1	363841	15.8136	15.7914	363841	46239	0.00288178			0	0	0	0	0	0	0	0	0	0	0	18711.1	0	0	0	0	0	0	0	0	0	18836.1	0
405	8211	158942	4137	PE(P-18:1_20:5)+H	PE(P-38:6)+H	PE(P-18:1_20:5)	C	0.598299	1	PE	alkenyl-acyl	M+H	C43 H75 N1 O7 P1	0	0	748.528	748.528	1	982182	12.109	12.1501	982182	112461	0.000255733			0	0	0	0	0	0	0	0	0	0	0	0	0	45239.2	23251.3	0	0	0	0	0	0	0	37539.6
406	9959	240706	4730	PE(P-28:8_14:0)+H	PE(P-42:8)+H	PE(P-28:8_14:0)	B	0.82449	1	PE	alkenyl-acyl	M+H	C47 H79 N1 O7 P1	0	0	800.557	800.559	1	751355	14.1387	14.1504	751355	49724.9	-0.0021016			0	0	0	0	0	0	0	0	0	0	0	0	0	20002.5	2882.74	0	0	0	0	0	0	0	26137.2
407	4012	137364	2048	WE(O-53:12)+Na	WE(O-53:12)+Na	WE(O-53:12)	C	0.827024	1	WE	Wax monoesters	M+Na	C53 H82 Na1 O2	0	0	773.621	773.621	1	581724	7.72869	7.71245	581724	67743.3	-0.00014545			0	0	0	0	0	0	0	0	0	0	0	27413	37253.4	72655.9	0	0	0	0	0	0	0	0	0
[truncated: 17 more columns]
